# Supplementary material for: Interpretable Machine Learning for Predicting Enrofloxacin Residues in Fish Using a Large Literature-Derived Database
Source: Foods. 2026 Jul 16;15(14):2522. doi: 10.3390/foods15142522 (PMC13408720; doi:10.3390/foods15142522)
Supplement: Supplementary file 1 [file foods-15-02522-s001.zip]

Archive with 2 entries (2 files):
- Dataset S1.xlsx
- foods-4381129-supplementary.pdf
