# Supplementary material for: Interpretable Machine Learning for Predicting Enrofloxacin Residues in Fish Using a Large Literature-Derived Database
Source: Foods. 2026 Jul 16;15(14):2522. doi: 10.3390/foods15142522 (PMC13408720; doi:10.3390/foods15142522)
Supplement: Supplementary file 1 [file foods-15-02522-s001.zip › Dataset S1.xlsx]

## Sheet: README
Dataset S1
Item	Description
Manuscript title	Interpretable Machine Learning for Predicting Enrofloxacin Residues in Fish Using a Large Literature-Derived Database
Dataset description	Cleaned literature-derived main modeling dataset with source identifiers, literature identifiers/DOIs, model-ready variables, and matrix-specific enrofloxacin concentrations.
Number of records	1254
Number of source groups	39
Number of standardized species/groups	13
Observation unit	Each row represents a reported residue observation for a specific combination of literature source, fish species, administration route, dose, tissue or biological matrix, and sampling time point.
Predictors	Eleven predictors: species, administration route, dose, tissue or biological matrix, sampling time point, water temperature, water pH, fish weight, health status, enrofloxacin formulation, and dosing frequency.
Response variable	Matrix-specific enrofloxacin concentration.
Concentration units	Solid fish tissues: μg g⁻¹ wet weight; plasma, serum, and other fluid matrices: μg mL⁻¹.
Missing values	Missing continuous values are left blank. Missing or inconsistently reported categorical information is coded as “Unknown”.
Worksheet	Purpose	Important note
Dataset_S1_Main_Data	The final cleaned dataset submitted as Dataset S1.	Record_ID, Source_Group, Literature_ID_or_DOI, and Observation_Unit_ID are included for traceability and validation only.
Variable_Dictionary	Definitions, units/coding, data types, and model roles for all submitted columns.	Use this sheet to interpret the dataset.
Modeling note	Source_Group and all identifier columns were not used as model predictors.	Preprocessing parameters should be estimated from training data only.
Notes: This workbook contains literature-derived aggregate observations rather than individual-fish measurements. The references used for database construction are cited in the manuscript Supplementary Materials section.

## Sheet: Dataset_S1_Main_Data
Record_ID	Source_Group	Literature_ID_or_DOI	Observation_Unit_ID	Species	Administration_Route	Dose_mg_per_kg	Tissue_or_Biological_Matrix	Sampling_Time_Point_h	Water_Temperature_C	Water_pH	Fish_Weight_g	Health_Status	Enrofloxacin_Formulation	Dosing_Frequency	Matrix_Type	Enrofloxacin_Concentration	Enrofloxacin_Concentration_Unit
1	doi: 10.1111/j.1365-2885.2011.01337.x	10.1111/j.1365-2885.2011.01337.x	doi: 10.1111/j.1365-2885.2011.01337.x|Carassius auratus gibelio|Intravenous|10|Plasma|0.083	Carassius auratus gibelio	Intravenous	10	Plasma	0.083	24	7.2	100	Healthy	Unknown	Single	Fish_plasma_serum	5.19	μg mL⁻¹
2	doi: 10.1111/j.1365-2885.2011.01337.x	10.1111/j.1365-2885.2011.01337.x	doi: 10.1111/j.1365-2885.2011.01337.x|Carassius auratus gibelio|Intravenous|10|Plasma|0.25	Carassius auratus gibelio	Intravenous	10	Plasma	0.25	24	7.2	100	Healthy	Unknown	Single	Fish_plasma_serum	4.35	μg mL⁻¹
3	doi: 10.1111/j.1365-2885.2011.01337.x	10.1111/j.1365-2885.2011.01337.x	doi: 10.1111/j.1365-2885.2011.01337.x|Carassius auratus gibelio|Intravenous|10|Plasma|0.5	Carassius auratus gibelio	Intravenous	10	Plasma	0.5	24	7.2	100	Healthy	Unknown	Single	Fish_plasma_serum	3.85	μg mL⁻¹
4	doi: 10.1111/j.1365-2885.2011.01337.x	10.1111/j.1365-2885.2011.01337.x	doi: 10.1111/j.1365-2885.2011.01337.x|Carassius auratus gibelio|Intravenous|10|Plasma|1	Carassius auratus gibelio	Intravenous	10	Plasma	1	24	7.2	100	Healthy	Unknown	Single	Fish_plasma_serum	3.11	μg mL⁻¹
5	doi: 10.1111/j.1365-2885.2011.01337.x	10.1111/j.1365-2885.2011.01337.x	doi: 10.1111/j.1365-2885.2011.01337.x|Carassius auratus gibelio|Intravenous|10|Plasma|2	Carassius auratus gibelio	Intravenous	10	Plasma	2	24	7.2	100	Healthy	Unknown	Single	Fish_plasma_serum	2.54	μg mL⁻¹
6	doi: 10.1111/j.1365-2885.2011.01337.x	10.1111/j.1365-2885.2011.01337.x	doi: 10.1111/j.1365-2885.2011.01337.x|Carassius auratus gibelio|Intravenous|10|Plasma|4	Carassius auratus gibelio	Intravenous	10	Plasma	4	24	7.2	100	Healthy	Unknown	Single	Fish_plasma_serum	1.83	μg mL⁻¹
7	doi: 10.1111/j.1365-2885.2011.01337.x	10.1111/j.1365-2885.2011.01337.x	doi: 10.1111/j.1365-2885.2011.01337.x|Carassius auratus gibelio|Intravenous|10|Plasma|8	Carassius auratus gibelio	Intravenous	10	Plasma	8	24	7.2	100	Healthy	Unknown	Single	Fish_plasma_serum	1.26	μg mL⁻¹
8	doi: 10.1111/j.1365-2885.2011.01337.x	10.1111/j.1365-2885.2011.01337.x	doi: 10.1111/j.1365-2885.2011.01337.x|Carassius auratus gibelio|Intravenous|10|Plasma|24	Carassius auratus gibelio	Intravenous	10	Plasma	24	24	7.2	100	Healthy	Unknown	Single	Fish_plasma_serum	0.5	μg mL⁻¹
9	doi: 10.1111/j.1365-2885.2011.01337.x	10.1111/j.1365-2885.2011.01337.x	doi: 10.1111/j.1365-2885.2011.01337.x|Carassius auratus gibelio|Intravenous|10|Plasma|48	Carassius auratus gibelio	Intravenous	10	Plasma	48	24	7.2	100	Healthy	Unknown	Single	Fish_plasma_serum	0.28	μg mL⁻¹
10	doi: 10.1111/j.1365-2885.2011.01337.x	10.1111/j.1365-2885.2011.01337.x	doi: 10.1111/j.1365-2885.2011.01337.x|Carassius auratus gibelio|Intravenous|10|Plasma|72	Carassius auratus gibelio	Intravenous	10	Plasma	72	24	7.2	100	Healthy	Unknown	Single	Fish_plasma_serum	0.19	μg mL⁻¹
11	doi: 10.1111/j.1365-2885.2011.01337.x	10.1111/j.1365-2885.2011.01337.x	doi: 10.1111/j.1365-2885.2011.01337.x|Carassius auratus gibelio|Intravenous|10|Plasma|96	Carassius auratus gibelio	Intravenous	10	Plasma	96	24	7.2	100	Healthy	Unknown	Single	Fish_plasma_serum	0.13	μg mL⁻¹
12	doi: 10.1111/j.1365-2885.2011.01337.x	10.1111/j.1365-2885.2011.01337.x	doi: 10.1111/j.1365-2885.2011.01337.x|Carassius auratus gibelio|Intravenous|10|Plasma|120	Carassius auratus gibelio	Intravenous	10	Plasma	120	24	7.2	100	Healthy	Unknown	Single	Fish_plasma_serum	0.08	μg mL⁻¹
13	doi: 10.1111/j.1365-2885.2011.01337.x	10.1111/j.1365-2885.2011.01337.x	doi: 10.1111/j.1365-2885.2011.01337.x|Carassius auratus gibelio|Oral|10|Plasma|1	Carassius auratus gibelio	Oral	10	Plasma	1	24	7.2	100	Healthy	Medicated_feed	Single	Fish_plasma_serum	4.5	μg mL⁻¹
14	doi: 10.1111/j.1365-2885.2011.01337.x	10.1111/j.1365-2885.2011.01337.x	doi: 10.1111/j.1365-2885.2011.01337.x|Carassius auratus gibelio|Oral|10|Plasma|2	Carassius auratus gibelio	Oral	10	Plasma	2	24	7.2	100	Healthy	Medicated_feed	Single	Fish_plasma_serum	3.11	μg mL⁻¹
15	doi: 10.1111/j.1365-2885.2011.01337.x	10.1111/j.1365-2885.2011.01337.x	doi: 10.1111/j.1365-2885.2011.01337.x|Carassius auratus gibelio|Oral|10|Plasma|4	Carassius auratus gibelio	Oral	10	Plasma	4	24	7.2	100	Healthy	Medicated_feed	Single	Fish_plasma_serum	2.02	μg mL⁻¹
16	doi: 10.1111/j.1365-2885.2011.01337.x	10.1111/j.1365-2885.2011.01337.x	doi: 10.1111/j.1365-2885.2011.01337.x|Carassius auratus gibelio|Oral|10|Plasma|8	Carassius auratus gibelio	Oral	10	Plasma	8	24	7.2	100	Healthy	Medicated_feed	Single	Fish_plasma_serum	1.43	μg mL⁻¹
17	doi: 10.1111/j.1365-2885.2011.01337.x	10.1111/j.1365-2885.2011.01337.x	doi: 10.1111/j.1365-2885.2011.01337.x|Carassius auratus gibelio|Oral|10|Plasma|12	Carassius auratus gibelio	Oral	10	Plasma	12	24	7.2	100	Healthy	Medicated_feed	Single	Fish_plasma_serum	4.06	μg mL⁻¹
18	doi: 10.1111/j.1365-2885.2011.01337.x	10.1111/j.1365-2885.2011.01337.x	doi: 10.1111/j.1365-2885.2011.01337.x|Carassius auratus gibelio|Oral|10|Plasma|24	Carassius auratus gibelio	Oral	10	Plasma	24	24	7.2	100	Healthy	Medicated_feed	Single	Fish_plasma_serum	2.46	μg mL⁻¹
19	doi: 10.1111/j.1365-2885.2011.01337.x	10.1111/j.1365-2885.2011.01337.x	doi: 10.1111/j.1365-2885.2011.01337.x|Carassius auratus gibelio|Oral|10|Plasma|48	Carassius auratus gibelio	Oral	10	Plasma	48	24	7.2	100	Healthy	Medicated_feed	Single	Fish_plasma_serum	1.3	μg mL⁻¹
20	doi: 10.1111/j.1365-2885.2011.01337.x	10.1111/j.1365-2885.2011.01337.x	doi: 10.1111/j.1365-2885.2011.01337.x|Carassius auratus gibelio|Oral|10|Plasma|72	Carassius auratus gibelio	Oral	10	Plasma	72	24	7.2	100	Healthy	Medicated_feed	Single	Fish_plasma_serum	0.82	μg mL⁻¹
21	doi: 10.1111/j.1365-2885.2011.01337.x	10.1111/j.1365-2885.2011.01337.x	doi: 10.1111/j.1365-2885.2011.01337.x|Carassius auratus gibelio|Oral|10|Plasma|96	Carassius auratus gibelio	Oral	10	Plasma	96	24	7.2	100	Healthy	Medicated_feed	Single	Fish_plasma_serum	0.56	μg mL⁻¹
22	doi: 10.1111/j.1365-2885.2011.01337.x	10.1111/j.1365-2885.2011.01337.x	doi: 10.1111/j.1365-2885.2011.01337.x|Carassius auratus gibelio|Oral|10|Plasma|120	Carassius auratus gibelio	Oral	10	Plasma	120	24	7.2	100	Healthy	Medicated_feed	Single	Fish_plasma_serum	0.42	μg mL⁻¹
23	doi: 10.1111/jvp.12262	10.1111/jvp.12262	doi: 10.1111/jvp.12262|Channa argus|Intravenous|10|Plasma|0.083	Channa argus	Intravenous	10	Plasma	0.083	25	7.2	270	Healthy	Unknown	Single	Fish_plasma_serum	8.03	μg mL⁻¹
24	doi: 10.1111/jvp.12262	10.1111/jvp.12262	doi: 10.1111/jvp.12262|Channa argus|Intravenous|10|Plasma|0.25	Channa argus	Intravenous	10	Plasma	0.25	25	7.2	270	Healthy	Unknown	Single	Fish_plasma_serum	6.23	μg mL⁻¹
25	doi: 10.1111/jvp.12262	10.1111/jvp.12262	doi: 10.1111/jvp.12262|Channa argus|Intravenous|10|Plasma|0.5	Channa argus	Intravenous	10	Plasma	0.5	25	7.2	270	Healthy	Unknown	Single	Fish_plasma_serum	5.04	μg mL⁻¹
26	doi: 10.1111/jvp.12262	10.1111/jvp.12262	doi: 10.1111/jvp.12262|Channa argus|Intravenous|10|Plasma|1	Channa argus	Intravenous	10	Plasma	1	25	7.2	270	Healthy	Unknown	Single	Fish_plasma_serum	3.85	μg mL⁻¹
27	doi: 10.1111/jvp.12262	10.1111/jvp.12262	doi: 10.1111/jvp.12262|Channa argus|Intravenous|10|Plasma|2	Channa argus	Intravenous	10	Plasma	2	25	7.2	270	Healthy	Unknown	Single	Fish_plasma_serum	3.01	μg mL⁻¹
28	doi: 10.1111/jvp.12262	10.1111/jvp.12262	doi: 10.1111/jvp.12262|Channa argus|Intravenous|10|Plasma|4	Channa argus	Intravenous	10	Plasma	4	25	7.2	270	Healthy	Unknown	Single	Fish_plasma_serum	2.26	μg mL⁻¹
29	doi: 10.1111/jvp.12262	10.1111/jvp.12262	doi: 10.1111/jvp.12262|Channa argus|Intravenous|10|Plasma|8	Channa argus	Intravenous	10	Plasma	8	25	7.2	270	Healthy	Unknown	Single	Fish_plasma_serum	1.52	μg mL⁻¹
30	doi: 10.1111/jvp.12262	10.1111/jvp.12262	doi: 10.1111/jvp.12262|Channa argus|Intravenous|10|Plasma|24	Channa argus	Intravenous	10	Plasma	24	25	7.2	270	Healthy	Unknown	Single	Fish_plasma_serum	0.48	μg mL⁻¹
31	doi: 10.1111/jvp.12262	10.1111/jvp.12262	doi: 10.1111/jvp.12262|Channa argus|Intravenous|10|Plasma|48	Channa argus	Intravenous	10	Plasma	48	25	7.2	270	Healthy	Unknown	Single	Fish_plasma_serum	0.26	μg mL⁻¹
32	doi: 10.1111/jvp.12262	10.1111/jvp.12262	doi: 10.1111/jvp.12262|Channa argus|Intravenous|10|Plasma|72	Channa argus	Intravenous	10	Plasma	72	25	7.2	270	Healthy	Unknown	Single	Fish_plasma_serum	0.15	μg mL⁻¹
33	doi: 10.1111/jvp.12262	10.1111/jvp.12262	doi: 10.1111/jvp.12262|Channa argus|Intravenous|10|Plasma|96	Channa argus	Intravenous	10	Plasma	96	25	7.2	270	Healthy	Unknown	Single	Fish_plasma_serum	0.08	μg mL⁻¹
34	doi: 10.1111/jvp.12262	10.1111/jvp.12262	doi: 10.1111/jvp.12262|Channa argus|Intravenous|10|Plasma|120	Channa argus	Intravenous	10	Plasma	120	25	7.2	270	Healthy	Unknown	Single	Fish_plasma_serum	0.04	μg mL⁻¹
35	doi: 10.1111/jvp.12262	10.1111/jvp.12262	doi: 10.1111/jvp.12262|Channa argus|Oral|10|Plasma|1	Channa argus	Oral	10	Plasma	1	25	7.2	270	Healthy	Medicated_feed	Single	Fish_plasma_serum	0.53	μg mL⁻¹
36	doi: 10.1111/jvp.12262	10.1111/jvp.12262	doi: 10.1111/jvp.12262|Channa argus|Oral|10|Plasma|2	Channa argus	Oral	10	Plasma	2	25	7.2	270	Healthy	Medicated_feed	Single	Fish_plasma_serum	0.89	μg mL⁻¹
37	doi: 10.1111/jvp.12262	10.1111/jvp.12262	doi: 10.1111/jvp.12262|Channa argus|Oral|10|Plasma|4	Channa argus	Oral	10	Plasma	4	25	7.2	270	Healthy	Medicated_feed	Single	Fish_plasma_serum	1.46	μg mL⁻¹
38	doi: 10.1111/jvp.12262	10.1111/jvp.12262	doi: 10.1111/jvp.12262|Channa argus|Oral|10|Plasma|8	Channa argus	Oral	10	Plasma	8	25	7.2	270	Healthy	Medicated_feed	Single	Fish_plasma_serum	1.86	μg mL⁻¹
39	doi: 10.1111/jvp.12262	10.1111/jvp.12262	doi: 10.1111/jvp.12262|Channa argus|Oral|10|Plasma|12	Channa argus	Oral	10	Plasma	12	25	7.2	270	Healthy	Medicated_feed	Single	Fish_plasma_serum	1.64	μg mL⁻¹
40	doi: 10.1111/jvp.12262	10.1111/jvp.12262	doi: 10.1111/jvp.12262|Channa argus|Oral|10|Plasma|24	Channa argus	Oral	10	Plasma	24	25	7.2	270	Healthy	Medicated_feed	Single	Fish_plasma_serum	0.91	μg mL⁻¹
41	doi: 10.1111/jvp.12262	10.1111/jvp.12262	doi: 10.1111/jvp.12262|Channa argus|Oral|10|Plasma|48	Channa argus	Oral	10	Plasma	48	25	7.2	270	Healthy	Medicated_feed	Single	Fish_plasma_serum	0.56	μg mL⁻¹
42	doi: 10.1111/jvp.12262	10.1111/jvp.12262	doi: 10.1111/jvp.12262|Channa argus|Oral|10|Plasma|72	Channa argus	Oral	10	Plasma	72	25	7.2	270	Healthy	Medicated_feed	Single	Fish_plasma_serum	0.37	μg mL⁻¹
43	doi: 10.1111/jvp.12262	10.1111/jvp.12262	doi: 10.1111/jvp.12262|Channa argus|Oral|10|Plasma|96	Channa argus	Oral	10	Plasma	96	25	7.2	270	Healthy	Medicated_feed	Single	Fish_plasma_serum	0.2	μg mL⁻¹
44	doi: 10.1111/jvp.12262	10.1111/jvp.12262	doi: 10.1111/jvp.12262|Channa argus|Oral|10|Plasma|120	Channa argus	Oral	10	Plasma	120	25	7.2	270	Healthy	Medicated_feed	Single	Fish_plasma_serum	0.11	μg mL⁻¹
45	doi: 10.1111/jvp.12262	10.1111/jvp.12262	doi: 10.1111/jvp.12262|Channa argus|Intravenous|10|Plasma|0.083	Channa argus	Intravenous	10	Plasma	0.083	24	7.2	270	Healthy	Unknown	Single	Fish_plasma_serum	8.03	μg mL⁻¹
46	doi: 10.1111/jvp.12262	10.1111/jvp.12262	doi: 10.1111/jvp.12262|Channa argus|Intravenous|10|Plasma|0.25	Channa argus	Intravenous	10	Plasma	0.25	24	7.2	270	Healthy	Unknown	Single	Fish_plasma_serum	6.23	μg mL⁻¹
47	doi: 10.1111/jvp.12262	10.1111/jvp.12262	doi: 10.1111/jvp.12262|Channa argus|Intravenous|10|Plasma|0.5	Channa argus	Intravenous	10	Plasma	0.5	24	7.2	270	Healthy	Unknown	Single	Fish_plasma_serum	5.04	μg mL⁻¹
48	doi: 10.1111/jvp.12262	10.1111/jvp.12262	doi: 10.1111/jvp.12262|Channa argus|Intravenous|10|Plasma|1	Channa argus	Intravenous	10	Plasma	1	24	7.2	270	Healthy	Unknown	Single	Fish_plasma_serum	3.85	μg mL⁻¹
49	doi: 10.1111/jvp.12262	10.1111/jvp.12262	doi: 10.1111/jvp.12262|Channa argus|Intravenous|10|Plasma|2	Channa argus	Intravenous	10	Plasma	2	24	7.2	270	Healthy	Unknown	Single	Fish_plasma_serum	3.01	μg mL⁻¹
50	doi: 10.1111/jvp.12262	10.1111/jvp.12262	doi: 10.1111/jvp.12262|Channa argus|Intravenous|10|Plasma|4	Channa argus	Intravenous	10	Plasma	4	24	7.2	270	Healthy	Unknown	Single	Fish_plasma_serum	1.46	μg mL⁻¹
51	doi: 10.1111/jvp.12262	10.1111/jvp.12262	doi: 10.1111/jvp.12262|Channa argus|Intravenous|10|Plasma|8	Channa argus	Intravenous	10	Plasma	8	24	7.2	270	Healthy	Unknown	Single	Fish_plasma_serum	1.52	μg mL⁻¹
52	doi: 10.1111/jvp.12262	10.1111/jvp.12262	doi: 10.1111/jvp.12262|Channa argus|Intravenous|10|Plasma|24	Channa argus	Intravenous	10	Plasma	24	24	7.2	270	Healthy	Unknown	Single	Fish_plasma_serum	0.48	μg mL⁻¹
53	doi: 10.1111/jvp.12262	10.1111/jvp.12262	doi: 10.1111/jvp.12262|Channa argus|Intravenous|10|Plasma|48	Channa argus	Intravenous	10	Plasma	48	24	7.2	270	Healthy	Unknown	Single	Fish_plasma_serum	0.26	μg mL⁻¹
54	doi: 10.1111/jvp.12262	10.1111/jvp.12262	doi: 10.1111/jvp.12262|Channa argus|Intravenous|10|Plasma|72	Channa argus	Intravenous	10	Plasma	72	24	7.2	270	Healthy	Unknown	Single	Fish_plasma_serum	0.15	μg mL⁻¹
55	doi: 10.1111/jvp.12262	10.1111/jvp.12262	doi: 10.1111/jvp.12262|Channa argus|Intravenous|10|Plasma|96	Channa argus	Intravenous	10	Plasma	96	24	7.2	270	Healthy	Unknown	Single	Fish_plasma_serum	0.08	μg mL⁻¹
56	doi: 10.1111/jvp.12262	10.1111/jvp.12262	doi: 10.1111/jvp.12262|Channa argus|Intravenous|10|Plasma|120	Channa argus	Intravenous	10	Plasma	120	24	7.2	270	Healthy	Unknown	Single	Fish_plasma_serum	0.04	μg mL⁻¹
57	doi: 10.1111/jvp.12262	10.1111/jvp.12262	doi: 10.1111/jvp.12262|Channa argus|Oral|10|Plasma|1	Channa argus	Oral	10	Plasma	1	24	7.2	270	Healthy	Medicated_feed	Single	Fish_plasma_serum	0.53	μg mL⁻¹
58	doi: 10.1111/jvp.12262	10.1111/jvp.12262	doi: 10.1111/jvp.12262|Channa argus|Oral|10|Plasma|2	Channa argus	Oral	10	Plasma	2	24	7.2	270	Healthy	Medicated_feed	Single	Fish_plasma_serum	0.89	μg mL⁻¹
59	doi: 10.1111/jvp.12262	10.1111/jvp.12262	doi: 10.1111/jvp.12262|Channa argus|Oral|10|Plasma|4	Channa argus	Oral	10	Plasma	4	24	7.2	270	Healthy	Medicated_feed	Single	Fish_plasma_serum	1.46	μg mL⁻¹
60	doi: 10.1111/jvp.12262	10.1111/jvp.12262	doi: 10.1111/jvp.12262|Channa argus|Oral|10|Plasma|8	Channa argus	Oral	10	Plasma	8	24	7.2	270	Healthy	Medicated_feed	Single	Fish_plasma_serum	1.86	μg mL⁻¹
61	doi: 10.1111/jvp.12262	10.1111/jvp.12262	doi: 10.1111/jvp.12262|Channa argus|Oral|10|Plasma|12	Channa argus	Oral	10	Plasma	12	24	7.2	270	Healthy	Medicated_feed	Single	Fish_plasma_serum	1.64	μg mL⁻¹
62	doi: 10.1111/jvp.12262	10.1111/jvp.12262	doi: 10.1111/jvp.12262|Channa argus|Oral|10|Plasma|24	Channa argus	Oral	10	Plasma	24	24	7.2	270	Healthy	Medicated_feed	Single	Fish_plasma_serum	0.91	μg mL⁻¹
63	doi: 10.1111/jvp.12262	10.1111/jvp.12262	doi: 10.1111/jvp.12262|Channa argus|Oral|10|Plasma|48	Channa argus	Oral	10	Plasma	48	24	7.2	270	Healthy	Medicated_feed	Single	Fish_plasma_serum	0.56	μg mL⁻¹
64	doi: 10.1111/jvp.12262	10.1111/jvp.12262	doi: 10.1111/jvp.12262|Channa argus|Oral|10|Plasma|72	Channa argus	Oral	10	Plasma	72	24	7.2	270	Healthy	Medicated_feed	Single	Fish_plasma_serum	0.37	μg mL⁻¹
65	doi: 10.1111/jvp.12262	10.1111/jvp.12262	doi: 10.1111/jvp.12262|Channa argus|Oral|10|Plasma|96	Channa argus	Oral	10	Plasma	96	24	7.2	270	Healthy	Medicated_feed	Single	Fish_plasma_serum	0.2	μg mL⁻¹
66	doi: 10.1111/jvp.12262	10.1111/jvp.12262	doi: 10.1111/jvp.12262|Channa argus|Oral|10|Plasma|120	Channa argus	Oral	10	Plasma	120	24	7.2	270	Healthy	Medicated_feed	Single	Fish_plasma_serum	0.11	μg mL⁻¹
67	doi: 10.3389/fvets.2022.822032	10.3389/fvets.2022.822032	doi: 10.3389/fvets.2022.822032|Cyprinus carpio haematopterus|Oral|10|Plasma|0.083	Cyprinus carpio haematopterus	Oral	10	Plasma	0.083	20	7.3	410	Healthy	Solution	Single	Fish_plasma_serum	0.02	μg mL⁻¹
68	doi: 10.3389/fvets.2022.822032	10.3389/fvets.2022.822032	doi: 10.3389/fvets.2022.822032|Cyprinus carpio haematopterus|Oral|10|Plasma|0.25	Cyprinus carpio haematopterus	Oral	10	Plasma	0.25	20	7.3	410	Healthy	Solution	Single	Fish_plasma_serum	0.05	μg mL⁻¹
69	doi: 10.3389/fvets.2022.822032	10.3389/fvets.2022.822032	doi: 10.3389/fvets.2022.822032|Cyprinus carpio haematopterus|Oral|10|Plasma|0.5	Cyprinus carpio haematopterus	Oral	10	Plasma	0.5	20	7.3	410	Healthy	Solution	Single	Fish_plasma_serum	0.1	μg mL⁻¹
70	doi: 10.3389/fvets.2022.822032	10.3389/fvets.2022.822032	doi: 10.3389/fvets.2022.822032|Cyprinus carpio haematopterus|Oral|10|Plasma|1	Cyprinus carpio haematopterus	Oral	10	Plasma	1	20	7.3	410	Healthy	Solution	Single	Fish_plasma_serum	0.16	μg mL⁻¹
71	doi: 10.3389/fvets.2022.822032	10.3389/fvets.2022.822032	doi: 10.3389/fvets.2022.822032|Cyprinus carpio haematopterus|Oral|10|Plasma|2	Cyprinus carpio haematopterus	Oral	10	Plasma	2	20	7.3	410	Healthy	Solution	Single	Fish_plasma_serum	0.27	μg mL⁻¹
72	doi: 10.3389/fvets.2022.822032	10.3389/fvets.2022.822032	doi: 10.3389/fvets.2022.822032|Cyprinus carpio haematopterus|Oral|10|Plasma|4	Cyprinus carpio haematopterus	Oral	10	Plasma	4	20	7.3	410	Healthy	Solution	Single	Fish_plasma_serum	0.53	μg mL⁻¹
73	doi: 10.3389/fvets.2022.822032	10.3389/fvets.2022.822032	doi: 10.3389/fvets.2022.822032|Cyprinus carpio haematopterus|Oral|10|Plasma|6	Cyprinus carpio haematopterus	Oral	10	Plasma	6	20	7.3	410	Healthy	Solution	Single	Fish_plasma_serum	0.71	μg mL⁻¹
74	doi: 10.3389/fvets.2022.822032	10.3389/fvets.2022.822032	doi: 10.3389/fvets.2022.822032|Cyprinus carpio haematopterus|Oral|10|Plasma|8	Cyprinus carpio haematopterus	Oral	10	Plasma	8	20	7.3	410	Healthy	Solution	Single	Fish_plasma_serum	0.79	μg mL⁻¹
75	doi: 10.3389/fvets.2022.822032	10.3389/fvets.2022.822032	doi: 10.3389/fvets.2022.822032|Cyprinus carpio haematopterus|Oral|10|Plasma|12	Cyprinus carpio haematopterus	Oral	10	Plasma	12	20	7.3	410	Healthy	Solution	Single	Fish_plasma_serum	0.77	μg mL⁻¹
76	doi: 10.3389/fvets.2022.822032	10.3389/fvets.2022.822032	doi: 10.3389/fvets.2022.822032|Cyprinus carpio haematopterus|Oral|10|Plasma|24	Cyprinus carpio haematopterus	Oral	10	Plasma	24	20	7.3	410	Healthy	Solution	Single	Fish_plasma_serum	0.42	μg mL⁻¹
77	doi: 10.3389/fvets.2022.822032	10.3389/fvets.2022.822032	doi: 10.3389/fvets.2022.822032|Cyprinus carpio haematopterus|Oral|10|Plasma|72	Cyprinus carpio haematopterus	Oral	10	Plasma	72	20	7.3	410	Healthy	Solution	Single	Fish_plasma_serum	0.27	μg mL⁻¹
78	doi: 10.3389/fvets.2022.822032	10.3389/fvets.2022.822032	doi: 10.3389/fvets.2022.822032|Cyprinus carpio haematopterus|Oral|10|Plasma|96	Cyprinus carpio haematopterus	Oral	10	Plasma	96	20	7.3	410	Healthy	Solution	Single	Fish_plasma_serum	0.2	μg mL⁻¹
79	doi: 10.3389/fvets.2022.822032	10.3389/fvets.2022.822032	doi: 10.3389/fvets.2022.822032|Cyprinus carpio haematopterus|Oral|10|Plasma|120	Cyprinus carpio haematopterus	Oral	10	Plasma	120	20	7.3	410	Healthy	Solution	Single	Fish_plasma_serum	0.14	μg mL⁻¹
80	doi: 10.3389/fvets.2022.822032	10.3389/fvets.2022.822032	doi: 10.3389/fvets.2022.822032|Cyprinus carpio haematopterus|Oral|10|Plasma|144	Cyprinus carpio haematopterus	Oral	10	Plasma	144	20	7.3	410	Healthy	Solution	Single	Fish_plasma_serum	0.11	μg mL⁻¹
81	doi: 10.3389/fvets.2022.822032	10.3389/fvets.2022.822032	doi: 10.3389/fvets.2022.822032|Cyprinus carpio haematopterus|Oral|10|Plasma|240	Cyprinus carpio haematopterus	Oral	10	Plasma	240	20	7.3	410	Healthy	Solution	Single	Fish_plasma_serum	0.07	μg mL⁻¹
82	doi: 10.3389/fvets.2022.822032	10.3389/fvets.2022.822032	doi: 10.3389/fvets.2022.822032|Cyprinus carpio haematopterus|Oral|10|Plasma|360	Cyprinus carpio haematopterus	Oral	10	Plasma	360	20	7.3	410	Healthy	Solution	Single	Fish_plasma_serum	0.05	μg mL⁻¹
83	doi: 10.3389/fvets.2022.822032	10.3389/fvets.2022.822032	doi: 10.3389/fvets.2022.822032|Cyprinus carpio haematopterus|Oral|10|Plasma|480	Cyprinus carpio haematopterus	Oral	10	Plasma	480	20	7.3	410	Healthy	Solution	Single	Fish_plasma_serum	0.03	μg mL⁻¹
84	doi: 10.3389/fvets.2022.822032	10.3389/fvets.2022.822032	doi: 10.3389/fvets.2022.822032|Cyprinus carpio haematopterus|Oral|10|Muscle_skin|0.083	Cyprinus carpio haematopterus	Oral	10	Muscle_skin	0.083	20	7.3	410	Healthy	Solution	Single	Fish_biological_matrix	0.03	μg g⁻¹ wet weight
85	doi: 10.3389/fvets.2022.822032	10.3389/fvets.2022.822032	doi: 10.3389/fvets.2022.822032|Cyprinus carpio haematopterus|Oral|10|Muscle_skin|0.25	Cyprinus carpio haematopterus	Oral	10	Muscle_skin	0.25	20	7.3	410	Healthy	Solution	Single	Fish_biological_matrix	0.07	μg g⁻¹ wet weight
86	doi: 10.3389/fvets.2022.822032	10.3389/fvets.2022.822032	doi: 10.3389/fvets.2022.822032|Cyprinus carpio haematopterus|Oral|10|Muscle_skin|0.5	Cyprinus carpio haematopterus	Oral	10	Muscle_skin	0.5	20	7.3	410	Healthy	Solution	Single	Fish_biological_matrix	0.14	μg g⁻¹ wet weight
87	doi: 10.3389/fvets.2022.822032	10.3389/fvets.2022.822032	doi: 10.3389/fvets.2022.822032|Cyprinus carpio haematopterus|Oral|10|Muscle_skin|1	Cyprinus carpio haematopterus	Oral	10	Muscle_skin	1	20	7.3	410	Healthy	Solution	Single	Fish_biological_matrix	0.26	μg g⁻¹ wet weight
88	doi: 10.3389/fvets.2022.822032	10.3389/fvets.2022.822032	doi: 10.3389/fvets.2022.822032|Cyprinus carpio haematopterus|Oral|10|Muscle_skin|2	Cyprinus carpio haematopterus	Oral	10	Muscle_skin	2	20	7.3	410	Healthy	Solution	Single	Fish_biological_matrix	0.52	μg g⁻¹ wet weight
89	doi: 10.3389/fvets.2022.822032	10.3389/fvets.2022.822032	doi: 10.3389/fvets.2022.822032|Cyprinus carpio haematopterus|Oral|10|Muscle_skin|4	Cyprinus carpio haematopterus	Oral	10	Muscle_skin	4	20	7.3	410	Healthy	Solution	Single	Fish_biological_matrix	0.88	μg g⁻¹ wet weight
90	doi: 10.3389/fvets.2022.822032	10.3389/fvets.2022.822032	doi: 10.3389/fvets.2022.822032|Cyprinus carpio haematopterus|Oral|10|Muscle_skin|6	Cyprinus carpio haematopterus	Oral	10	Muscle_skin	6	20	7.3	410	Healthy	Solution	Single	Fish_biological_matrix	0.95	μg g⁻¹ wet weight
91	doi: 10.3389/fvets.2022.822032	10.3389/fvets.2022.822032	doi: 10.3389/fvets.2022.822032|Cyprinus carpio haematopterus|Oral|10|Muscle_skin|8	Cyprinus carpio haematopterus	Oral	10	Muscle_skin	8	20	7.3	410	Healthy	Solution	Single	Fish_biological_matrix	1.01	μg g⁻¹ wet weight
92	doi: 10.3389/fvets.2022.822032	10.3389/fvets.2022.822032	doi: 10.3389/fvets.2022.822032|Cyprinus carpio haematopterus|Oral|10|Muscle_skin|12	Cyprinus carpio haematopterus	Oral	10	Muscle_skin	12	20	7.3	410	Healthy	Solution	Single	Fish_biological_matrix	0.97	μg g⁻¹ wet weight
93	doi: 10.3389/fvets.2022.822032	10.3389/fvets.2022.822032	doi: 10.3389/fvets.2022.822032|Cyprinus carpio haematopterus|Oral|10|Muscle_skin|24	Cyprinus carpio haematopterus	Oral	10	Muscle_skin	24	20	7.3	410	Healthy	Solution	Single	Fish_biological_matrix	0.68	μg g⁻¹ wet weight
94	doi: 10.3389/fvets.2022.822032	10.3389/fvets.2022.822032	doi: 10.3389/fvets.2022.822032|Cyprinus carpio haematopterus|Oral|10|Muscle_skin|72	Cyprinus carpio haematopterus	Oral	10	Muscle_skin	72	20	7.3	410	Healthy	Solution	Single	Fish_biological_matrix	0.42	μg g⁻¹ wet weight
95	doi: 10.3389/fvets.2022.822032	10.3389/fvets.2022.822032	doi: 10.3389/fvets.2022.822032|Cyprinus carpio haematopterus|Oral|10|Muscle_skin|96	Cyprinus carpio haematopterus	Oral	10	Muscle_skin	96	20	7.3	410	Healthy	Solution	Single	Fish_biological_matrix	0.25	μg g⁻¹ wet weight
96	doi: 10.3389/fvets.2022.822032	10.3389/fvets.2022.822032	doi: 10.3389/fvets.2022.822032|Cyprinus carpio haematopterus|Oral|10|Muscle_skin|120	Cyprinus carpio haematopterus	Oral	10	Muscle_skin	120	20	7.3	410	Healthy	Solution	Single	Fish_biological_matrix	0.18	μg g⁻¹ wet weight
97	doi: 10.3389/fvets.2022.822032	10.3389/fvets.2022.822032	doi: 10.3389/fvets.2022.822032|Cyprinus carpio haematopterus|Oral|10|Muscle_skin|144	Cyprinus carpio haematopterus	Oral	10	Muscle_skin	144	20	7.3	410	Healthy	Solution	Single	Fish_biological_matrix	0.13	μg g⁻¹ wet weight
98	doi: 10.3389/fvets.2022.822032	10.3389/fvets.2022.822032	doi: 10.3389/fvets.2022.822032|Cyprinus carpio haematopterus|Oral|10|Muscle_skin|240	Cyprinus carpio haematopterus	Oral	10	Muscle_skin	240	20	7.3	410	Healthy	Solution	Single	Fish_biological_matrix	0.07	μg g⁻¹ wet weight
99	doi: 10.3389/fvets.2022.822032	10.3389/fvets.2022.822032	doi: 10.3389/fvets.2022.822032|Cyprinus carpio haematopterus|Oral|10|Muscle_skin|360	Cyprinus carpio haematopterus	Oral	10	Muscle_skin	360	20	7.3	410	Healthy	Solution	Single	Fish_biological_matrix	0.05	μg g⁻¹ wet weight
100	doi: 10.3389/fvets.2022.822032	10.3389/fvets.2022.822032	doi: 10.3389/fvets.2022.822032|Cyprinus carpio haematopterus|Oral|10|Muscle_skin|480	Cyprinus carpio haematopterus	Oral	10	Muscle_skin	480	20	7.3	410	Healthy	Solution	Single	Fish_biological_matrix	0.03	μg g⁻¹ wet weight
101	doi: 10.3389/fvets.2022.822032	10.3389/fvets.2022.822032	doi: 10.3389/fvets.2022.822032|Cyprinus carpio haematopterus|Oral|10|Liver|0.083	Cyprinus carpio haematopterus	Oral	10	Liver	0.083	20	7.3	410	Healthy	Solution	Single	Fish_biological_matrix	0.04	μg g⁻¹ wet weight
102	doi: 10.3389/fvets.2022.822032	10.3389/fvets.2022.822032	doi: 10.3389/fvets.2022.822032|Cyprinus carpio haematopterus|Oral|10|Liver|0.25	Cyprinus carpio haematopterus	Oral	10	Liver	0.25	20	7.3	410	Healthy	Solution	Single	Fish_biological_matrix	0.12	μg g⁻¹ wet weight
103	doi: 10.3389/fvets.2022.822032	10.3389/fvets.2022.822032	doi: 10.3389/fvets.2022.822032|Cyprinus carpio haematopterus|Oral|10|Liver|0.5	Cyprinus carpio haematopterus	Oral	10	Liver	0.5	20	7.3	410	Healthy	Solution	Single	Fish_biological_matrix	0.3	μg g⁻¹ wet weight
104	doi: 10.3389/fvets.2022.822032	10.3389/fvets.2022.822032	doi: 10.3389/fvets.2022.822032|Cyprinus carpio haematopterus|Oral|10|Liver|1	Cyprinus carpio haematopterus	Oral	10	Liver	1	20	7.3	410	Healthy	Solution	Single	Fish_biological_matrix	0.72	μg g⁻¹ wet weight
105	doi: 10.3389/fvets.2022.822032	10.3389/fvets.2022.822032	doi: 10.3389/fvets.2022.822032|Cyprinus carpio haematopterus|Oral|10|Liver|2	Cyprinus carpio haematopterus	Oral	10	Liver	2	20	7.3	410	Healthy	Solution	Single	Fish_biological_matrix	1.52	μg g⁻¹ wet weight
106	doi: 10.3389/fvets.2022.822032	10.3389/fvets.2022.822032	doi: 10.3389/fvets.2022.822032|Cyprinus carpio haematopterus|Oral|10|Liver|4	Cyprinus carpio haematopterus	Oral	10	Liver	4	20	7.3	410	Healthy	Solution	Single	Fish_biological_matrix	2.46	μg g⁻¹ wet weight
107	doi: 10.3389/fvets.2022.822032	10.3389/fvets.2022.822032	doi: 10.3389/fvets.2022.822032|Cyprinus carpio haematopterus|Oral|10|Liver|6	Cyprinus carpio haematopterus	Oral	10	Liver	6	20	7.3	410	Healthy	Solution	Single	Fish_biological_matrix	3.47	μg g⁻¹ wet weight
108	doi: 10.3389/fvets.2022.822032	10.3389/fvets.2022.822032	doi: 10.3389/fvets.2022.822032|Cyprinus carpio haematopterus|Oral|10|Liver|8	Cyprinus carpio haematopterus	Oral	10	Liver	8	20	7.3	410	Healthy	Solution	Single	Fish_biological_matrix	4.34	μg g⁻¹ wet weight
109	doi: 10.3389/fvets.2022.822032	10.3389/fvets.2022.822032	doi: 10.3389/fvets.2022.822032|Cyprinus carpio haematopterus|Oral|10|Liver|12	Cyprinus carpio haematopterus	Oral	10	Liver	12	20	7.3	410	Healthy	Solution	Single	Fish_biological_matrix	4.04	μg g⁻¹ wet weight
110	doi: 10.3389/fvets.2022.822032	10.3389/fvets.2022.822032	doi: 10.3389/fvets.2022.822032|Cyprinus carpio haematopterus|Oral|10|Liver|24	Cyprinus carpio haematopterus	Oral	10	Liver	24	20	7.3	410	Healthy	Solution	Single	Fish_biological_matrix	2.64	μg g⁻¹ wet weight
111	doi: 10.3389/fvets.2022.822032	10.3389/fvets.2022.822032	doi: 10.3389/fvets.2022.822032|Cyprinus carpio haematopterus|Oral|10|Liver|72	Cyprinus carpio haematopterus	Oral	10	Liver	72	20	7.3	410	Healthy	Solution	Single	Fish_biological_matrix	1.51	μg g⁻¹ wet weight
112	doi: 10.3389/fvets.2022.822032	10.3389/fvets.2022.822032	doi: 10.3389/fvets.2022.822032|Cyprinus carpio haematopterus|Oral|10|Liver|96	Cyprinus carpio haematopterus	Oral	10	Liver	96	20	7.3	410	Healthy	Solution	Single	Fish_biological_matrix	1.15	μg g⁻¹ wet weight
113	doi: 10.3389/fvets.2022.822032	10.3389/fvets.2022.822032	doi: 10.3389/fvets.2022.822032|Cyprinus carpio haematopterus|Oral|10|Liver|120	Cyprinus carpio haematopterus	Oral	10	Liver	120	20	7.3	410	Healthy	Solution	Single	Fish_biological_matrix	0.78	μg g⁻¹ wet weight
114	doi: 10.3389/fvets.2022.822032	10.3389/fvets.2022.822032	doi: 10.3389/fvets.2022.822032|Cyprinus carpio haematopterus|Oral|10|Liver|144	Cyprinus carpio haematopterus	Oral	10	Liver	144	20	7.3	410	Healthy	Solution	Single	Fish_biological_matrix	0.5	μg g⁻¹ wet weight
115	doi: 10.3389/fvets.2022.822032	10.3389/fvets.2022.822032	doi: 10.3389/fvets.2022.822032|Cyprinus carpio haematopterus|Oral|10|Liver|240	Cyprinus carpio haematopterus	Oral	10	Liver	240	20	7.3	410	Healthy	Solution	Single	Fish_biological_matrix	0.25	μg g⁻¹ wet weight
116	doi: 10.3389/fvets.2022.822032	10.3389/fvets.2022.822032	doi: 10.3389/fvets.2022.822032|Cyprinus carpio haematopterus|Oral|10|Liver|360	Cyprinus carpio haematopterus	Oral	10	Liver	360	20	7.3	410	Healthy	Solution	Single	Fish_biological_matrix	0.14	μg g⁻¹ wet weight
117	doi: 10.3389/fvets.2022.822032	10.3389/fvets.2022.822032	doi: 10.3389/fvets.2022.822032|Cyprinus carpio haematopterus|Oral|10|Kidney|0.083	Cyprinus carpio haematopterus	Oral	10	Kidney	0.083	20	7.3	410	Healthy	Solution	Single	Fish_biological_matrix	0.1	μg g⁻¹ wet weight
118	doi: 10.3389/fvets.2022.822032	10.3389/fvets.2022.822032	doi: 10.3389/fvets.2022.822032|Cyprinus carpio haematopterus|Oral|10|Kidney|0.25	Cyprinus carpio haematopterus	Oral	10	Kidney	0.25	20	7.3	410	Healthy	Solution	Single	Fish_biological_matrix	0.19	μg g⁻¹ wet weight
119	doi: 10.3389/fvets.2022.822032	10.3389/fvets.2022.822032	doi: 10.3389/fvets.2022.822032|Cyprinus carpio haematopterus|Oral|10|Kidney|0.5	Cyprinus carpio haematopterus	Oral	10	Kidney	0.5	20	7.3	410	Healthy	Solution	Single	Fish_biological_matrix	0.31	μg g⁻¹ wet weight
120	doi: 10.3389/fvets.2022.822032	10.3389/fvets.2022.822032	doi: 10.3389/fvets.2022.822032|Cyprinus carpio haematopterus|Oral|10|Kidney|1	Cyprinus carpio haematopterus	Oral	10	Kidney	1	20	7.3	410	Healthy	Solution	Single	Fish_biological_matrix	0.54	μg g⁻¹ wet weight
121	doi: 10.3389/fvets.2022.822032	10.3389/fvets.2022.822032	doi: 10.3389/fvets.2022.822032|Cyprinus carpio haematopterus|Oral|10|Kidney|2	Cyprinus carpio haematopterus	Oral	10	Kidney	2	20	7.3	410	Healthy	Solution	Single	Fish_biological_matrix	0.88	μg g⁻¹ wet weight
122	doi: 10.3389/fvets.2022.822032	10.3389/fvets.2022.822032	doi: 10.3389/fvets.2022.822032|Cyprinus carpio haematopterus|Oral|10|Kidney|4	Cyprinus carpio haematopterus	Oral	10	Kidney	4	20	7.3	410	Healthy	Solution	Single	Fish_biological_matrix	1.43	μg g⁻¹ wet weight
123	doi: 10.3389/fvets.2022.822032	10.3389/fvets.2022.822032	doi: 10.3389/fvets.2022.822032|Cyprinus carpio haematopterus|Oral|10|Kidney|6	Cyprinus carpio haematopterus	Oral	10	Kidney	6	20	7.3	410	Healthy	Solution	Single	Fish_biological_matrix	2.02	μg g⁻¹ wet weight
124	doi: 10.3389/fvets.2022.822032	10.3389/fvets.2022.822032	doi: 10.3389/fvets.2022.822032|Cyprinus carpio haematopterus|Oral|10|Kidney|8	Cyprinus carpio haematopterus	Oral	10	Kidney	8	20	7.3	410	Healthy	Solution	Single	Fish_biological_matrix	2.85	μg g⁻¹ wet weight
125	doi: 10.3389/fvets.2022.822032	10.3389/fvets.2022.822032	doi: 10.3389/fvets.2022.822032|Cyprinus carpio haematopterus|Oral|10|Kidney|12	Cyprinus carpio haematopterus	Oral	10	Kidney	12	20	7.3	410	Healthy	Solution	Single	Fish_biological_matrix	2.55	μg g⁻¹ wet weight
126	doi: 10.3389/fvets.2022.822032	10.3389/fvets.2022.822032	doi: 10.3389/fvets.2022.822032|Cyprinus carpio haematopterus|Oral|10|Kidney|24	Cyprinus carpio haematopterus	Oral	10	Kidney	24	20	7.3	410	Healthy	Solution	Single	Fish_biological_matrix	1.69	μg g⁻¹ wet weight
127	doi: 10.3389/fvets.2022.822032	10.3389/fvets.2022.822032	doi: 10.3389/fvets.2022.822032|Cyprinus carpio haematopterus|Oral|10|Kidney|72	Cyprinus carpio haematopterus	Oral	10	Kidney	72	20	7.3	410	Healthy	Solution	Single	Fish_biological_matrix	0.9	μg g⁻¹ wet weight
128	doi: 10.3389/fvets.2022.822032	10.3389/fvets.2022.822032	doi: 10.3389/fvets.2022.822032|Cyprinus carpio haematopterus|Oral|10|Kidney|96	Cyprinus carpio haematopterus	Oral	10	Kidney	96	20	7.3	410	Healthy	Solution	Single	Fish_biological_matrix	0.61	μg g⁻¹ wet weight
129	doi: 10.3389/fvets.2022.822032	10.3389/fvets.2022.822032	doi: 10.3389/fvets.2022.822032|Cyprinus carpio haematopterus|Oral|10|Kidney|120	Cyprinus carpio haematopterus	Oral	10	Kidney	120	20	7.3	410	Healthy	Solution	Single	Fish_biological_matrix	0.4	μg g⁻¹ wet weight
130	doi: 10.3389/fvets.2022.822032	10.3389/fvets.2022.822032	doi: 10.3389/fvets.2022.822032|Cyprinus carpio haematopterus|Oral|10|Kidney|144	Cyprinus carpio haematopterus	Oral	10	Kidney	144	20	7.3	410	Healthy	Solution	Single	Fish_biological_matrix	0.28	μg g⁻¹ wet weight
131	doi: 10.3389/fvets.2022.822032	10.3389/fvets.2022.822032	doi: 10.3389/fvets.2022.822032|Cyprinus carpio haematopterus|Oral|10|Kidney|240	Cyprinus carpio haematopterus	Oral	10	Kidney	240	20	7.3	410	Healthy	Solution	Single	Fish_biological_matrix	0.19	μg g⁻¹ wet weight
132	doi: 10.3389/fvets.2022.822032	10.3389/fvets.2022.822032	doi: 10.3389/fvets.2022.822032|Cyprinus carpio haematopterus|Oral|10|Kidney|360	Cyprinus carpio haematopterus	Oral	10	Kidney	360	20	7.3	410	Healthy	Solution	Single	Fish_biological_matrix	0.12	μg g⁻¹ wet weight
133	doi: 10.3389/fvets.2022.822032	10.3389/fvets.2022.822032	doi: 10.3389/fvets.2022.822032|Cyprinus carpio haematopterus|Oral|10|Gill|0.083	Cyprinus carpio haematopterus	Oral	10	Gill	0.083	20	7.3	410	Healthy	Solution	Single	Fish_biological_matrix	0.06	μg g⁻¹ wet weight
134	doi: 10.3389/fvets.2022.822032	10.3389/fvets.2022.822032	doi: 10.3389/fvets.2022.822032|Cyprinus carpio haematopterus|Oral|10|Gill|0.25	Cyprinus carpio haematopterus	Oral	10	Gill	0.25	20	7.3	410	Healthy	Solution	Single	Fish_biological_matrix	0.12	μg g⁻¹ wet weight
135	doi: 10.3389/fvets.2022.822032	10.3389/fvets.2022.822032	doi: 10.3389/fvets.2022.822032|Cyprinus carpio haematopterus|Oral|10|Gill|0.5	Cyprinus carpio haematopterus	Oral	10	Gill	0.5	20	7.3	410	Healthy	Solution	Single	Fish_biological_matrix	0.2	μg g⁻¹ wet weight
136	doi: 10.3389/fvets.2022.822032	10.3389/fvets.2022.822032	doi: 10.3389/fvets.2022.822032|Cyprinus carpio haematopterus|Oral|10|Gill|1	Cyprinus carpio haematopterus	Oral	10	Gill	1	20	7.3	410	Healthy	Solution	Single	Fish_biological_matrix	0.36	μg g⁻¹ wet weight
137	doi: 10.3389/fvets.2022.822032	10.3389/fvets.2022.822032	doi: 10.3389/fvets.2022.822032|Cyprinus carpio haematopterus|Oral|10|Gill|2	Cyprinus carpio haematopterus	Oral	10	Gill	2	20	7.3	410	Healthy	Solution	Single	Fish_biological_matrix	0.69	μg g⁻¹ wet weight
138	doi: 10.3389/fvets.2022.822032	10.3389/fvets.2022.822032	doi: 10.3389/fvets.2022.822032|Cyprinus carpio haematopterus|Oral|10|Gill|4	Cyprinus carpio haematopterus	Oral	10	Gill	4	20	7.3	410	Healthy	Solution	Single	Fish_biological_matrix	1.2	μg g⁻¹ wet weight
139	doi: 10.3389/fvets.2022.822032	10.3389/fvets.2022.822032	doi: 10.3389/fvets.2022.822032|Cyprinus carpio haematopterus|Oral|10|Gill|6	Cyprinus carpio haematopterus	Oral	10	Gill	6	20	7.3	410	Healthy	Solution	Single	Fish_biological_matrix	1.69	μg g⁻¹ wet weight
140	doi: 10.3389/fvets.2022.822032	10.3389/fvets.2022.822032	doi: 10.3389/fvets.2022.822032|Cyprinus carpio haematopterus|Oral|10|Gill|8	Cyprinus carpio haematopterus	Oral	10	Gill	8	20	7.3	410	Healthy	Solution	Single	Fish_biological_matrix	2.09	μg g⁻¹ wet weight
141	doi: 10.3389/fvets.2022.822032	10.3389/fvets.2022.822032	doi: 10.3389/fvets.2022.822032|Cyprinus carpio haematopterus|Oral|10|Gill|12	Cyprinus carpio haematopterus	Oral	10	Gill	12	20	7.3	410	Healthy	Solution	Single	Fish_biological_matrix	1.89	μg g⁻¹ wet weight
142	doi: 10.3389/fvets.2022.822032	10.3389/fvets.2022.822032	doi: 10.3389/fvets.2022.822032|Cyprinus carpio haematopterus|Oral|10|Gill|24	Cyprinus carpio haematopterus	Oral	10	Gill	24	20	7.3	410	Healthy	Solution	Single	Fish_biological_matrix	1.01	μg g⁻¹ wet weight
143	doi: 10.3389/fvets.2022.822032	10.3389/fvets.2022.822032	doi: 10.3389/fvets.2022.822032|Cyprinus carpio haematopterus|Oral|10|Gill|72	Cyprinus carpio haematopterus	Oral	10	Gill	72	20	7.3	410	Healthy	Solution	Single	Fish_biological_matrix	0.52	μg g⁻¹ wet weight
144	doi: 10.3389/fvets.2022.822032	10.3389/fvets.2022.822032	doi: 10.3389/fvets.2022.822032|Cyprinus carpio haematopterus|Oral|10|Gill|96	Cyprinus carpio haematopterus	Oral	10	Gill	96	20	7.3	410	Healthy	Solution	Single	Fish_biological_matrix	0.33	μg g⁻¹ wet weight
145	doi: 10.3389/fvets.2022.822032	10.3389/fvets.2022.822032	doi: 10.3389/fvets.2022.822032|Cyprinus carpio haematopterus|Oral|10|Gill|120	Cyprinus carpio haematopterus	Oral	10	Gill	120	20	7.3	410	Healthy	Solution	Single	Fish_biological_matrix	0.2	μg g⁻¹ wet weight
146	doi: 10.3389/fvets.2022.822032	10.3389/fvets.2022.822032	doi: 10.3389/fvets.2022.822032|Cyprinus carpio haematopterus|Oral|10|Gill|144	Cyprinus carpio haematopterus	Oral	10	Gill	144	20	7.3	410	Healthy	Solution	Single	Fish_biological_matrix	0.14	μg g⁻¹ wet weight
147	doi: 10.3389/fvets.2022.822032	10.3389/fvets.2022.822032	doi: 10.3389/fvets.2022.822032|Cyprinus carpio haematopterus|Oral|10|Gill|240	Cyprinus carpio haematopterus	Oral	10	Gill	240	20	7.3	410	Healthy	Solution	Single	Fish_biological_matrix	0.09	μg g⁻¹ wet weight
148	doi: 10.3389/fvets.2022.822032	10.3389/fvets.2022.822032	doi: 10.3389/fvets.2022.822032|Cyprinus carpio haematopterus|Oral|10|Gill|360	Cyprinus carpio haematopterus	Oral	10	Gill	360	20	7.3	410	Healthy	Solution	Single	Fish_biological_matrix	0.05	μg g⁻¹ wet weight
149	doi: 10.3389/fvets.2022.822032	10.3389/fvets.2022.822032	doi: 10.3389/fvets.2022.822032|Cyprinus carpio haematopterus|Oral|10|Gut|0.083	Cyprinus carpio haematopterus	Oral	10	Gut	0.083	20	7.3	410	Healthy	Solution	Single	Fish_biological_matrix	0.05	μg g⁻¹ wet weight
150	doi: 10.3389/fvets.2022.822032	10.3389/fvets.2022.822032	doi: 10.3389/fvets.2022.822032|Cyprinus carpio haematopterus|Oral|10|Gut|0.25	Cyprinus carpio haematopterus	Oral	10	Gut	0.25	20	7.3	410	Healthy	Solution	Single	Fish_biological_matrix	0.14	μg g⁻¹ wet weight
151	doi: 10.3389/fvets.2022.822032	10.3389/fvets.2022.822032	doi: 10.3389/fvets.2022.822032|Cyprinus carpio haematopterus|Oral|10|Gut|0.5	Cyprinus carpio haematopterus	Oral	10	Gut	0.5	20	7.3	410	Healthy	Solution	Single	Fish_biological_matrix	0.31	μg g⁻¹ wet weight
152	doi: 10.3389/fvets.2022.822032	10.3389/fvets.2022.822032	doi: 10.3389/fvets.2022.822032|Cyprinus carpio haematopterus|Oral|10|Gut|1	Cyprinus carpio haematopterus	Oral	10	Gut	1	20	7.3	410	Healthy	Solution	Single	Fish_biological_matrix	0.64	μg g⁻¹ wet weight
153	doi: 10.3389/fvets.2022.822032	10.3389/fvets.2022.822032	doi: 10.3389/fvets.2022.822032|Cyprinus carpio haematopterus|Oral|10|Gut|2	Cyprinus carpio haematopterus	Oral	10	Gut	2	20	7.3	410	Healthy	Solution	Single	Fish_biological_matrix	1.26	μg g⁻¹ wet weight
154	doi: 10.3389/fvets.2022.822032	10.3389/fvets.2022.822032	doi: 10.3389/fvets.2022.822032|Cyprinus carpio haematopterus|Oral|10|Gut|4	Cyprinus carpio haematopterus	Oral	10	Gut	4	20	7.3	410	Healthy	Solution	Single	Fish_biological_matrix	13.07	μg g⁻¹ wet weight
155	doi: 10.3389/fvets.2022.822032	10.3389/fvets.2022.822032	doi: 10.3389/fvets.2022.822032|Cyprinus carpio haematopterus|Oral|10|Gut|6	Cyprinus carpio haematopterus	Oral	10	Gut	6	20	7.3	410	Healthy	Solution	Single	Fish_biological_matrix	7.96	μg g⁻¹ wet weight
156	doi: 10.3389/fvets.2022.822032	10.3389/fvets.2022.822032	doi: 10.3389/fvets.2022.822032|Cyprinus carpio haematopterus|Oral|10|Gut|8	Cyprinus carpio haematopterus	Oral	10	Gut	8	20	7.3	410	Healthy	Solution	Single	Fish_biological_matrix	6.49	μg g⁻¹ wet weight
157	doi: 10.3389/fvets.2022.822032	10.3389/fvets.2022.822032	doi: 10.3389/fvets.2022.822032|Cyprinus carpio haematopterus|Oral|10|Gut|12	Cyprinus carpio haematopterus	Oral	10	Gut	12	20	7.3	410	Healthy	Solution	Single	Fish_biological_matrix	4.69	μg g⁻¹ wet weight
158	doi: 10.3389/fvets.2022.822032	10.3389/fvets.2022.822032	doi: 10.3389/fvets.2022.822032|Cyprinus carpio haematopterus|Oral|10|Gut|24	Cyprinus carpio haematopterus	Oral	10	Gut	24	20	7.3	410	Healthy	Solution	Single	Fish_biological_matrix	2.55	μg g⁻¹ wet weight
159	doi: 10.3389/fvets.2022.822032	10.3389/fvets.2022.822032	doi: 10.3389/fvets.2022.822032|Cyprinus carpio haematopterus|Oral|10|Gut|72	Cyprinus carpio haematopterus	Oral	10	Gut	72	20	7.3	410	Healthy	Solution	Single	Fish_biological_matrix	1.15	μg g⁻¹ wet weight
160	doi: 10.3389/fvets.2022.822032	10.3389/fvets.2022.822032	doi: 10.3389/fvets.2022.822032|Cyprinus carpio haematopterus|Oral|10|Gut|96	Cyprinus carpio haematopterus	Oral	10	Gut	96	20	7.3	410	Healthy	Solution	Single	Fish_biological_matrix	0.78	μg g⁻¹ wet weight
161	doi: 10.3389/fvets.2022.822032	10.3389/fvets.2022.822032	doi: 10.3389/fvets.2022.822032|Cyprinus carpio haematopterus|Oral|10|Gut|120	Cyprinus carpio haematopterus	Oral	10	Gut	120	20	7.3	410	Healthy	Solution	Single	Fish_biological_matrix	0.5	μg g⁻¹ wet weight
162	doi: 10.3389/fvets.2022.822032	10.3389/fvets.2022.822032	doi: 10.3389/fvets.2022.822032|Cyprinus carpio haematopterus|Oral|10|Gut|144	Cyprinus carpio haematopterus	Oral	10	Gut	144	20	7.3	410	Healthy	Solution	Single	Fish_biological_matrix	0.35	μg g⁻¹ wet weight
163	doi: 10.3389/fvets.2022.822032	10.3389/fvets.2022.822032	doi: 10.3389/fvets.2022.822032|Cyprinus carpio haematopterus|Oral|10|Gut|240	Cyprinus carpio haematopterus	Oral	10	Gut	240	20	7.3	410	Healthy	Solution	Single	Fish_biological_matrix	0.19	μg g⁻¹ wet weight
164	doi: 10.3389/fvets.2022.822032	10.3389/fvets.2022.822032	doi: 10.3389/fvets.2022.822032|Cyprinus carpio haematopterus|Oral|10|Gut|360	Cyprinus carpio haematopterus	Oral	10	Gut	360	20	7.3	410	Healthy	Solution	Single	Fish_biological_matrix	0.12	μg g⁻¹ wet weight
165	doi: 10.3389/fvets.2022.822032	10.3389/fvets.2022.822032	doi: 10.3389/fvets.2022.822032|Cyprinus carpio haematopterus|Oral|10|Gut|480	Cyprinus carpio haematopterus	Oral	10	Gut	480	20	7.3	410	Healthy	Solution	Single	Fish_biological_matrix	0.09	μg g⁻¹ wet weight
166	doi: 10.3389/fvets.2022.822032	10.3389/fvets.2022.822032	doi: 10.3389/fvets.2022.822032|Cyprinus carpio haematopterus|Oral|10|Bile|0.083	Cyprinus carpio haematopterus	Oral	10	Bile	0.083	20	7.3	410	Healthy	Solution	Single	Fish_biological_matrix	0.06	μg g⁻¹ wet weight
167	doi: 10.3389/fvets.2022.822032	10.3389/fvets.2022.822032	doi: 10.3389/fvets.2022.822032|Cyprinus carpio haematopterus|Oral|10|Bile|0.25	Cyprinus carpio haematopterus	Oral	10	Bile	0.25	20	7.3	410	Healthy	Solution	Single	Fish_biological_matrix	0.12	μg g⁻¹ wet weight
168	doi: 10.3389/fvets.2022.822032	10.3389/fvets.2022.822032	doi: 10.3389/fvets.2022.822032|Cyprinus carpio haematopterus|Oral|10|Bile|0.5	Cyprinus carpio haematopterus	Oral	10	Bile	0.5	20	7.3	410	Healthy	Solution	Single	Fish_biological_matrix	0.2	μg g⁻¹ wet weight
169	doi: 10.3389/fvets.2022.822032	10.3389/fvets.2022.822032	doi: 10.3389/fvets.2022.822032|Cyprinus carpio haematopterus|Oral|10|Bile|1	Cyprinus carpio haematopterus	Oral	10	Bile	1	20	7.3	410	Healthy	Solution	Single	Fish_biological_matrix	0.36	μg g⁻¹ wet weight
170	doi: 10.3389/fvets.2022.822032	10.3389/fvets.2022.822032	doi: 10.3389/fvets.2022.822032|Cyprinus carpio haematopterus|Oral|10|Bile|2	Cyprinus carpio haematopterus	Oral	10	Bile	2	20	7.3	410	Healthy	Solution	Single	Fish_biological_matrix	0.69	μg g⁻¹ wet weight
171	doi: 10.3389/fvets.2022.822032	10.3389/fvets.2022.822032	doi: 10.3389/fvets.2022.822032|Cyprinus carpio haematopterus|Oral|10|Bile|4	Cyprinus carpio haematopterus	Oral	10	Bile	4	20	7.3	410	Healthy	Solution	Single	Fish_biological_matrix	1.2	μg g⁻¹ wet weight
172	doi: 10.3389/fvets.2022.822032	10.3389/fvets.2022.822032	doi: 10.3389/fvets.2022.822032|Cyprinus carpio haematopterus|Oral|10|Bile|6	Cyprinus carpio haematopterus	Oral	10	Bile	6	20	7.3	410	Healthy	Solution	Single	Fish_biological_matrix	1.69	μg g⁻¹ wet weight
173	doi: 10.3389/fvets.2022.822032	10.3389/fvets.2022.822032	doi: 10.3389/fvets.2022.822032|Cyprinus carpio haematopterus|Oral|10|Bile|8	Cyprinus carpio haematopterus	Oral	10	Bile	8	20	7.3	410	Healthy	Solution	Single	Fish_biological_matrix	2.09	μg g⁻¹ wet weight
174	doi: 10.3389/fvets.2022.822032	10.3389/fvets.2022.822032	doi: 10.3389/fvets.2022.822032|Cyprinus carpio haematopterus|Oral|10|Bile|12	Cyprinus carpio haematopterus	Oral	10	Bile	12	20	7.3	410	Healthy	Solution	Single	Fish_biological_matrix	1.89	μg g⁻¹ wet weight
175	doi: 10.3389/fvets.2022.822032	10.3389/fvets.2022.822032	doi: 10.3389/fvets.2022.822032|Cyprinus carpio haematopterus|Oral|10|Bile|24	Cyprinus carpio haematopterus	Oral	10	Bile	24	20	7.3	410	Healthy	Solution	Single	Fish_biological_matrix	1.01	μg g⁻¹ wet weight
176	doi: 10.3389/fvets.2022.822032	10.3389/fvets.2022.822032	doi: 10.3389/fvets.2022.822032|Cyprinus carpio haematopterus|Oral|10|Bile|72	Cyprinus carpio haematopterus	Oral	10	Bile	72	20	7.3	410	Healthy	Solution	Single	Fish_biological_matrix	10.78	μg g⁻¹ wet weight
177	doi: 10.3389/fvets.2022.822032	10.3389/fvets.2022.822032	doi: 10.3389/fvets.2022.822032|Cyprinus carpio haematopterus|Oral|10|Bile|96	Cyprinus carpio haematopterus	Oral	10	Bile	96	20	7.3	410	Healthy	Solution	Single	Fish_biological_matrix	9.09	μg g⁻¹ wet weight
178	doi: 10.3389/fvets.2022.822032	10.3389/fvets.2022.822032	doi: 10.3389/fvets.2022.822032|Cyprinus carpio haematopterus|Oral|10|Bile|120	Cyprinus carpio haematopterus	Oral	10	Bile	120	20	7.3	410	Healthy	Solution	Single	Fish_biological_matrix	7.53	μg g⁻¹ wet weight
179	doi: 10.3389/fvets.2022.822032	10.3389/fvets.2022.822032	doi: 10.3389/fvets.2022.822032|Cyprinus carpio haematopterus|Oral|10|Bile|144	Cyprinus carpio haematopterus	Oral	10	Bile	144	20	7.3	410	Healthy	Solution	Single	Fish_biological_matrix	6.12	μg g⁻¹ wet weight
180	doi: 10.3389/fvets.2022.822032	10.3389/fvets.2022.822032	doi: 10.3389/fvets.2022.822032|Cyprinus carpio haematopterus|Oral|10|Bile|240	Cyprinus carpio haematopterus	Oral	10	Bile	240	20	7.3	410	Healthy	Solution	Single	Fish_biological_matrix	3.84	μg g⁻¹ wet weight
181	doi: 10.3389/fvets.2022.822032	10.3389/fvets.2022.822032	doi: 10.3389/fvets.2022.822032|Cyprinus carpio haematopterus|Oral|10|Bile|360	Cyprinus carpio haematopterus	Oral	10	Bile	360	20	7.3	410	Healthy	Solution	Single	Fish_biological_matrix	2.02	μg g⁻¹ wet weight
182	doi: 10.3389/fvets.2022.822032	10.3389/fvets.2022.822032	doi: 10.3389/fvets.2022.822032|Cyprinus carpio haematopterus|Oral|10|Bile|480	Cyprinus carpio haematopterus	Oral	10	Bile	480	20	7.3	410	Healthy	Solution	Single	Fish_biological_matrix	1.15	μg g⁻¹ wet weight
183	doi: 10.1111/jvp.12794	10.1111/jvp.12794	doi: 10.1111/jvp.12794|Micropterus salmoides|Oral|20|Plasma|0.083	Micropterus salmoides	Oral	20	Plasma	0.083	28	7	250	Healthy	Solution	Single	Fish_plasma_serum	6.65	μg mL⁻¹
184	doi: 10.1111/jvp.12794	10.1111/jvp.12794	doi: 10.1111/jvp.12794|Micropterus salmoides|Oral|20|Plasma|0.25	Micropterus salmoides	Oral	20	Plasma	0.25	28	7	250	Healthy	Solution	Single	Fish_plasma_serum	9.65	μg mL⁻¹
185	doi: 10.1111/jvp.12794	10.1111/jvp.12794	doi: 10.1111/jvp.12794|Micropterus salmoides|Oral|20|Plasma|0.5	Micropterus salmoides	Oral	20	Plasma	0.5	28	7	250	Healthy	Solution	Single	Fish_plasma_serum	11.31	μg mL⁻¹
186	doi: 10.1111/jvp.12794	10.1111/jvp.12794	doi: 10.1111/jvp.12794|Micropterus salmoides|Oral|20|Plasma|1	Micropterus salmoides	Oral	20	Plasma	1	28	7	250	Healthy	Solution	Single	Fish_plasma_serum	11.01	μg mL⁻¹
187	doi: 10.1111/jvp.12794	10.1111/jvp.12794	doi: 10.1111/jvp.12794|Micropterus salmoides|Oral|20|Muscle_skin|1	Micropterus salmoides	Oral	20	Muscle_skin	1	28	7	250	Healthy	Solution	Single	Fish_biological_matrix	2.85	μg g⁻¹ wet weight
188	doi: 10.1111/jvp.12794	10.1111/jvp.12794	doi: 10.1111/jvp.12794|Micropterus salmoides|Oral|20|Liver|1	Micropterus salmoides	Oral	20	Liver	1	28	7	250	Healthy	Solution	Single	Fish_biological_matrix	18.13	μg g⁻¹ wet weight
189	doi: 10.1111/jvp.12794	10.1111/jvp.12794	doi: 10.1111/jvp.12794|Micropterus salmoides|Oral|20|Plasma|3	Micropterus salmoides	Oral	20	Plasma	3	28	7	250	Healthy	Solution	Single	Fish_plasma_serum	10.5	μg mL⁻¹
190	doi: 10.1111/jvp.12794	10.1111/jvp.12794	doi: 10.1111/jvp.12794|Micropterus salmoides|Oral|20|Muscle_skin|3	Micropterus salmoides	Oral	20	Muscle_skin	3	28	7	250	Healthy	Solution	Single	Fish_biological_matrix	9.59	μg g⁻¹ wet weight
191	doi: 10.1111/jvp.12794	10.1111/jvp.12794	doi: 10.1111/jvp.12794|Micropterus salmoides|Oral|20|Liver|3	Micropterus salmoides	Oral	20	Liver	3	28	7	250	Healthy	Solution	Single	Fish_biological_matrix	30.3	μg g⁻¹ wet weight
192	doi: 10.1111/jvp.12794	10.1111/jvp.12794	doi: 10.1111/jvp.12794|Micropterus salmoides|Oral|20|Plasma|6	Micropterus salmoides	Oral	20	Plasma	6	28	7	250	Healthy	Solution	Single	Fish_plasma_serum	9.72	μg mL⁻¹
193	doi: 10.1111/jvp.12794	10.1111/jvp.12794	doi: 10.1111/jvp.12794|Micropterus salmoides|Oral|20|Muscle_skin|6	Micropterus salmoides	Oral	20	Muscle_skin	6	28	7	250	Healthy	Solution	Single	Fish_biological_matrix	15.89	μg g⁻¹ wet weight
194	doi: 10.1111/jvp.12794	10.1111/jvp.12794	doi: 10.1111/jvp.12794|Micropterus salmoides|Oral|20|Liver|6	Micropterus salmoides	Oral	20	Liver	6	28	7	250	Healthy	Solution	Single	Fish_biological_matrix	23.3	μg g⁻¹ wet weight
195	doi: 10.1111/jvp.12794	10.1111/jvp.12794	doi: 10.1111/jvp.12794|Micropterus salmoides|Oral|20|Plasma|9	Micropterus salmoides	Oral	20	Plasma	9	28	7	250	Healthy	Solution	Single	Fish_plasma_serum	9.18	μg mL⁻¹
196	doi: 10.1111/jvp.12794	10.1111/jvp.12794	doi: 10.1111/jvp.12794|Micropterus salmoides|Oral|20|Muscle_skin|9	Micropterus salmoides	Oral	20	Muscle_skin	9	28	7	250	Healthy	Solution	Single	Fish_biological_matrix	12.2	μg g⁻¹ wet weight
197	doi: 10.1111/jvp.12794	10.1111/jvp.12794	doi: 10.1111/jvp.12794|Micropterus salmoides|Oral|20|Liver|9	Micropterus salmoides	Oral	20	Liver	9	28	7	250	Healthy	Solution	Single	Fish_biological_matrix	19.2	μg g⁻¹ wet weight
198	doi: 10.1111/jvp.12794	10.1111/jvp.12794	doi: 10.1111/jvp.12794|Micropterus salmoides|Oral|20|Plasma|12	Micropterus salmoides	Oral	20	Plasma	12	28	7	250	Healthy	Solution	Single	Fish_plasma_serum	8.881	μg mL⁻¹
199	doi: 10.1111/jvp.12794	10.1111/jvp.12794	doi: 10.1111/jvp.12794|Micropterus salmoides|Oral|20|Muscle_skin|12	Micropterus salmoides	Oral	20	Muscle_skin	12	28	7	250	Healthy	Solution	Single	Fish_biological_matrix	10.6	μg g⁻¹ wet weight
200	doi: 10.1111/jvp.12794	10.1111/jvp.12794	doi: 10.1111/jvp.12794|Micropterus salmoides|Oral|20|Liver|12	Micropterus salmoides	Oral	20	Liver	12	28	7	250	Healthy	Solution	Single	Fish_biological_matrix	16.84	μg g⁻¹ wet weight
201	doi: 10.1111/jvp.12794	10.1111/jvp.12794	doi: 10.1111/jvp.12794|Micropterus salmoides|Oral|20|Plasma|24	Micropterus salmoides	Oral	20	Plasma	24	28	7	250	Healthy	Solution	Single	Fish_plasma_serum	7.96	μg mL⁻¹
202	doi: 10.1111/jvp.12794	10.1111/jvp.12794	doi: 10.1111/jvp.12794|Micropterus salmoides|Oral|20|Muscle_skin|24	Micropterus salmoides	Oral	20	Muscle_skin	24	28	7	250	Healthy	Solution	Single	Fish_biological_matrix	8.26	μg g⁻¹ wet weight
203	doi: 10.1111/jvp.12794	10.1111/jvp.12794	doi: 10.1111/jvp.12794|Micropterus salmoides|Oral|20|Liver|24	Micropterus salmoides	Oral	20	Liver	24	28	7	250	Healthy	Solution	Single	Fish_biological_matrix	12.37	μg g⁻¹ wet weight
204	doi: 10.1111/jvp.12794	10.1111/jvp.12794	doi: 10.1111/jvp.12794|Micropterus salmoides|Oral|20|Plasma|72	Micropterus salmoides	Oral	20	Plasma	72	28	7	250	Healthy	Solution	Single	Fish_plasma_serum	4.87	μg mL⁻¹
205	doi: 10.1111/jvp.12794	10.1111/jvp.12794	doi: 10.1111/jvp.12794|Micropterus salmoides|Oral|20|Muscle_skin|72	Micropterus salmoides	Oral	20	Muscle_skin	72	28	7	250	Healthy	Solution	Single	Fish_biological_matrix	3.86	μg g⁻¹ wet weight
206	doi: 10.1111/jvp.12794	10.1111/jvp.12794	doi: 10.1111/jvp.12794|Micropterus salmoides|Oral|20|Liver|72	Micropterus salmoides	Oral	20	Liver	72	28	7	250	Healthy	Solution	Single	Fish_biological_matrix	4.69	μg g⁻¹ wet weight
207	doi: 10.1111/jvp.12794	10.1111/jvp.12794	doi: 10.1111/jvp.12794|Micropterus salmoides|Oral|20|Plasma|144	Micropterus salmoides	Oral	20	Plasma	144	28	7	250	Healthy	Solution	Single	Fish_plasma_serum	2.94	μg mL⁻¹
208	doi: 10.1111/jvp.12794	10.1111/jvp.12794	doi: 10.1111/jvp.12794|Micropterus salmoides|Oral|20|Muscle_skin|144	Micropterus salmoides	Oral	20	Muscle_skin	144	28	7	250	Healthy	Solution	Single	Fish_biological_matrix	1.52	μg g⁻¹ wet weight
209	doi: 10.1111/jvp.12794	10.1111/jvp.12794	doi: 10.1111/jvp.12794|Micropterus salmoides|Oral|20|Liver|144	Micropterus salmoides	Oral	20	Liver	144	28	7	250	Healthy	Solution	Single	Fish_biological_matrix	1.83	μg g⁻¹ wet weight
210	doi: 10.1111/jvp.12794	10.1111/jvp.12794	doi: 10.1111/jvp.12794|Micropterus salmoides|Oral|20|Plasma|240	Micropterus salmoides	Oral	20	Plasma	240	28	7	250	Healthy	Solution	Single	Fish_plasma_serum	1.57	μg mL⁻¹
211	doi: 10.1111/jvp.12794	10.1111/jvp.12794	doi: 10.1111/jvp.12794|Micropterus salmoides|Oral|20|Muscle_skin|240	Micropterus salmoides	Oral	20	Muscle_skin	240	28	7	250	Healthy	Solution	Single	Fish_biological_matrix	0.64	μg g⁻¹ wet weight
212	doi: 10.1111/jvp.12794	10.1111/jvp.12794	doi: 10.1111/jvp.12794|Micropterus salmoides|Oral|20|Liver|240	Micropterus salmoides	Oral	20	Liver	240	28	7	250	Healthy	Solution	Single	Fish_biological_matrix	0.73	μg g⁻¹ wet weight
213	doi: 10.1111/jvp.12794	10.1111/jvp.12794	doi: 10.1111/jvp.12794|Micropterus salmoides|Oral|20|Plasma|360	Micropterus salmoides	Oral	20	Plasma	360	28	7	250	Healthy	Solution	Single	Fish_plasma_serum	0.6	μg mL⁻¹
214	doi: 10.1111/jvp.12794	10.1111/jvp.12794	doi: 10.1111/jvp.12794|Micropterus salmoides|Oral|20|Muscle_skin|360	Micropterus salmoides	Oral	20	Muscle_skin	360	28	7	250	Healthy	Solution	Single	Fish_biological_matrix	0.35	μg g⁻¹ wet weight
215	doi: 10.1111/jvp.12794	10.1111/jvp.12794	doi: 10.1111/jvp.12794|Micropterus salmoides|Oral|20|Liver|360	Micropterus salmoides	Oral	20	Liver	360	28	7	250	Healthy	Solution	Single	Fish_biological_matrix	0.49	μg g⁻¹ wet weight
216	doi: 10.1111/jvp.12794	10.1111/jvp.12794	doi: 10.1111/jvp.12794|Micropterus salmoides|Oral|20|Plasma|480	Micropterus salmoides	Oral	20	Plasma	480	28	7	250	Healthy	Solution	Single	Fish_plasma_serum	0.28	μg mL⁻¹
217	doi: 10.1111/jvp.12794	10.1111/jvp.12794	doi: 10.1111/jvp.12794|Micropterus salmoides|Oral|20|Muscle_skin|480	Micropterus salmoides	Oral	20	Muscle_skin	480	28	7	250	Healthy	Solution	Single	Fish_biological_matrix	0.19	μg g⁻¹ wet weight
218	doi: 10.1111/jvp.12794	10.1111/jvp.12794	doi: 10.1111/jvp.12794|Micropterus salmoides|Oral|20|Liver|480	Micropterus salmoides	Oral	20	Liver	480	28	7	250	Healthy	Solution	Single	Fish_biological_matrix	0.33	μg g⁻¹ wet weight
219	doi: 10.1111/jvp.12794	10.1111/jvp.12794	doi: 10.1111/jvp.12794|Micropterus salmoides|Oral|20|Muscle_skin|30	Micropterus salmoides	Oral	20	Muscle_skin	30	28	7	250	Healthy	Solution	Single	Fish_biological_matrix	0.001	μg g⁻¹ wet weight
257	doi: 10.1111/jvp.12794	10.1111/jvp.12794	doi: 10.1111/jvp.12794|Micropterus salmoides|Oral|20|Plasma|0.083	Micropterus salmoides	Oral	20	Plasma	0.083	28	7	250	Healthy	Unknown	Single	Fish_plasma_serum	6.65	μg mL⁻¹
258	doi: 10.1111/jvp.12794	10.1111/jvp.12794	doi: 10.1111/jvp.12794|Micropterus salmoides|Oral|20|Plasma|0.25	Micropterus salmoides	Oral	20	Plasma	0.25	28	7	250	Healthy	Unknown	Single	Fish_plasma_serum	9.65	μg mL⁻¹
259	doi: 10.1111/jvp.12794	10.1111/jvp.12794	doi: 10.1111/jvp.12794|Micropterus salmoides|Oral|20|Plasma|0.5	Micropterus salmoides	Oral	20	Plasma	0.5	28	7	250	Healthy	Unknown	Single	Fish_plasma_serum	11.31	μg mL⁻¹
260	doi: 10.1111/jvp.12794	10.1111/jvp.12794	doi: 10.1111/jvp.12794|Micropterus salmoides|Oral|20|Plasma|1	Micropterus salmoides	Oral	20	Plasma	1	28	7	250	Healthy	Unknown	Single	Fish_plasma_serum	11.01	μg mL⁻¹
261	doi: 10.1111/jvp.12794	10.1111/jvp.12794	doi: 10.1111/jvp.12794|Micropterus salmoides|Oral|20|Muscle_skin|1	Micropterus salmoides	Oral	20	Muscle_skin	1	28	7	250	Healthy	Unknown	Single	Fish_biological_matrix	2.85	μg g⁻¹ wet weight
262	doi: 10.1111/jvp.12794	10.1111/jvp.12794	doi: 10.1111/jvp.12794|Micropterus salmoides|Oral|20|Liver|1	Micropterus salmoides	Oral	20	Liver	1	28	7	250	Healthy	Unknown	Single	Fish_biological_matrix	18.13	μg g⁻¹ wet weight
263	doi: 10.1111/jvp.12794	10.1111/jvp.12794	doi: 10.1111/jvp.12794|Micropterus salmoides|Oral|20|Plasma|3	Micropterus salmoides	Oral	20	Plasma	3	28	7	250	Healthy	Unknown	Single	Fish_plasma_serum	10.5	μg mL⁻¹
264	doi: 10.1111/jvp.12794	10.1111/jvp.12794	doi: 10.1111/jvp.12794|Micropterus salmoides|Oral|20|Muscle_skin|3	Micropterus salmoides	Oral	20	Muscle_skin	3	28	7	250	Healthy	Unknown	Single	Fish_biological_matrix	9.59	μg g⁻¹ wet weight
265	doi: 10.1111/jvp.12794	10.1111/jvp.12794	doi: 10.1111/jvp.12794|Micropterus salmoides|Oral|20|Liver|3	Micropterus salmoides	Oral	20	Liver	3	28	7	250	Healthy	Unknown	Single	Fish_biological_matrix	30.3	μg g⁻¹ wet weight
266	doi: 10.1111/jvp.12794	10.1111/jvp.12794	doi: 10.1111/jvp.12794|Micropterus salmoides|Oral|20|Plasma|6	Micropterus salmoides	Oral	20	Plasma	6	28	7	250	Healthy	Unknown	Single	Fish_plasma_serum	9.72	μg mL⁻¹
267	doi: 10.1111/jvp.12794	10.1111/jvp.12794	doi: 10.1111/jvp.12794|Micropterus salmoides|Oral|20|Muscle_skin|6	Micropterus salmoides	Oral	20	Muscle_skin	6	28	7	250	Healthy	Unknown	Single	Fish_biological_matrix	15.89	μg g⁻¹ wet weight
268	doi: 10.1111/jvp.12794	10.1111/jvp.12794	doi: 10.1111/jvp.12794|Micropterus salmoides|Oral|20|Liver|6	Micropterus salmoides	Oral	20	Liver	6	28	7	250	Healthy	Unknown	Single	Fish_biological_matrix	23.3	μg g⁻¹ wet weight
269	doi: 10.1111/jvp.12794	10.1111/jvp.12794	doi: 10.1111/jvp.12794|Micropterus salmoides|Oral|20|Plasma|9	Micropterus salmoides	Oral	20	Plasma	9	28	7	250	Healthy	Unknown	Single	Fish_plasma_serum	9.18	μg mL⁻¹
270	doi: 10.1111/jvp.12794	10.1111/jvp.12794	doi: 10.1111/jvp.12794|Micropterus salmoides|Oral|20|Muscle_skin|9	Micropterus salmoides	Oral	20	Muscle_skin	9	28	7	250	Healthy	Unknown	Single	Fish_biological_matrix	12.2	μg g⁻¹ wet weight
271	doi: 10.1111/jvp.12794	10.1111/jvp.12794	doi: 10.1111/jvp.12794|Micropterus salmoides|Oral|20|Liver|9	Micropterus salmoides	Oral	20	Liver	9	28	7	250	Healthy	Unknown	Single	Fish_biological_matrix	19.2	μg g⁻¹ wet weight
272	doi: 10.1111/jvp.12794	10.1111/jvp.12794	doi: 10.1111/jvp.12794|Micropterus salmoides|Oral|20|Plasma|12	Micropterus salmoides	Oral	20	Plasma	12	28	7	250	Healthy	Unknown	Single	Fish_plasma_serum	8.881	μg mL⁻¹
273	doi: 10.1111/jvp.12794	10.1111/jvp.12794	doi: 10.1111/jvp.12794|Micropterus salmoides|Oral|20|Muscle_skin|12	Micropterus salmoides	Oral	20	Muscle_skin	12	28	7	250	Healthy	Unknown	Single	Fish_biological_matrix	10.6	μg g⁻¹ wet weight
274	doi: 10.1111/jvp.12794	10.1111/jvp.12794	doi: 10.1111/jvp.12794|Micropterus salmoides|Oral|20|Liver|12	Micropterus salmoides	Oral	20	Liver	12	28	7	250	Healthy	Unknown	Single	Fish_biological_matrix	16.84	μg g⁻¹ wet weight
275	doi: 10.1111/jvp.12794	10.1111/jvp.12794	doi: 10.1111/jvp.12794|Micropterus salmoides|Oral|20|Plasma|24	Micropterus salmoides	Oral	20	Plasma	24	28	7	250	Healthy	Unknown	Single	Fish_plasma_serum	7.96	μg mL⁻¹
276	doi: 10.1111/jvp.12794	10.1111/jvp.12794	doi: 10.1111/jvp.12794|Micropterus salmoides|Oral|20|Muscle_skin|24	Micropterus salmoides	Oral	20	Muscle_skin	24	28	7	250	Healthy	Unknown	Single	Fish_biological_matrix	8.26	μg g⁻¹ wet weight
277	doi: 10.1111/jvp.12794	10.1111/jvp.12794	doi: 10.1111/jvp.12794|Micropterus salmoides|Oral|20|Liver|24	Micropterus salmoides	Oral	20	Liver	24	28	7	250	Healthy	Unknown	Single	Fish_biological_matrix	12.37	μg g⁻¹ wet weight
278	doi: 10.1111/jvp.12794	10.1111/jvp.12794	doi: 10.1111/jvp.12794|Micropterus salmoides|Oral|20|Plasma|72	Micropterus salmoides	Oral	20	Plasma	72	28	7	250	Healthy	Unknown	Single	Fish_plasma_serum	4.87	μg mL⁻¹
279	doi: 10.1111/jvp.12794	10.1111/jvp.12794	doi: 10.1111/jvp.12794|Micropterus salmoides|Oral|20|Muscle_skin|72	Micropterus salmoides	Oral	20	Muscle_skin	72	28	7	250	Healthy	Unknown	Single	Fish_biological_matrix	3.86	μg g⁻¹ wet weight
280	doi: 10.1111/jvp.12794	10.1111/jvp.12794	doi: 10.1111/jvp.12794|Micropterus salmoides|Oral|20|Liver|72	Micropterus salmoides	Oral	20	Liver	72	28	7	250	Healthy	Unknown	Single	Fish_biological_matrix	4.69	μg g⁻¹ wet weight
281	doi: 10.1111/jvp.12794	10.1111/jvp.12794	doi: 10.1111/jvp.12794|Micropterus salmoides|Oral|20|Plasma|144	Micropterus salmoides	Oral	20	Plasma	144	28	7	250	Healthy	Unknown	Single	Fish_plasma_serum	2.94	μg mL⁻¹
282	doi: 10.1111/jvp.12794	10.1111/jvp.12794	doi: 10.1111/jvp.12794|Micropterus salmoides|Oral|20|Muscle_skin|144	Micropterus salmoides	Oral	20	Muscle_skin	144	28	7	250	Healthy	Unknown	Single	Fish_biological_matrix	1.52	μg g⁻¹ wet weight
283	doi: 10.1111/jvp.12794	10.1111/jvp.12794	doi: 10.1111/jvp.12794|Micropterus salmoides|Oral|20|Liver|144	Micropterus salmoides	Oral	20	Liver	144	28	7	250	Healthy	Unknown	Single	Fish_biological_matrix	1.83	μg g⁻¹ wet weight
284	doi: 10.1111/jvp.12794	10.1111/jvp.12794	doi: 10.1111/jvp.12794|Micropterus salmoides|Oral|20|Plasma|240	Micropterus salmoides	Oral	20	Plasma	240	28	7	250	Healthy	Unknown	Single	Fish_plasma_serum	1.57	μg mL⁻¹
285	doi: 10.1111/jvp.12794	10.1111/jvp.12794	doi: 10.1111/jvp.12794|Micropterus salmoides|Oral|20|Muscle_skin|240	Micropterus salmoides	Oral	20	Muscle_skin	240	28	7	250	Healthy	Unknown	Single	Fish_biological_matrix	0.64	μg g⁻¹ wet weight
286	doi: 10.1111/jvp.12794	10.1111/jvp.12794	doi: 10.1111/jvp.12794|Micropterus salmoides|Oral|20|Liver|240	Micropterus salmoides	Oral	20	Liver	240	28	7	250	Healthy	Unknown	Single	Fish_biological_matrix	0.73	μg g⁻¹ wet weight
287	doi: 10.1111/jvp.12794	10.1111/jvp.12794	doi: 10.1111/jvp.12794|Micropterus salmoides|Oral|20|Plasma|360	Micropterus salmoides	Oral	20	Plasma	360	28	7	250	Healthy	Unknown	Single	Fish_plasma_serum	0.6	μg mL⁻¹
288	doi: 10.1111/jvp.12794	10.1111/jvp.12794	doi: 10.1111/jvp.12794|Micropterus salmoides|Oral|20|Muscle_skin|360	Micropterus salmoides	Oral	20	Muscle_skin	360	28	7	250	Healthy	Unknown	Single	Fish_biological_matrix	0.35	μg g⁻¹ wet weight
289	doi: 10.1111/jvp.12794	10.1111/jvp.12794	doi: 10.1111/jvp.12794|Micropterus salmoides|Oral|20|Liver|360	Micropterus salmoides	Oral	20	Liver	360	28	7	250	Healthy	Unknown	Single	Fish_biological_matrix	0.49	μg g⁻¹ wet weight
290	doi: 10.1111/jvp.12794	10.1111/jvp.12794	doi: 10.1111/jvp.12794|Micropterus salmoides|Oral|20|Plasma|480	Micropterus salmoides	Oral	20	Plasma	480	28	7	250	Healthy	Unknown	Single	Fish_plasma_serum	0.28	μg mL⁻¹
291	doi: 10.1111/jvp.12794	10.1111/jvp.12794	doi: 10.1111/jvp.12794|Micropterus salmoides|Oral|20|Muscle_skin|480	Micropterus salmoides	Oral	20	Muscle_skin	480	28	7	250	Healthy	Unknown	Single	Fish_biological_matrix	0.19	μg g⁻¹ wet weight
292	doi: 10.1111/jvp.12794	10.1111/jvp.12794	doi: 10.1111/jvp.12794|Micropterus salmoides|Oral|20|Liver|480	Micropterus salmoides	Oral	20	Liver	480	28	7	250	Healthy	Unknown	Single	Fish_biological_matrix	0.33	μg g⁻¹ wet weight
293	doi: 10.1111/jvp.12794	10.1111/jvp.12794	doi: 10.1111/jvp.12794|Micropterus salmoides|Oral|20|Muscle_skin|30	Micropterus salmoides	Oral	20	Muscle_skin	30	28	7	250	Healthy	Unknown	Single	Fish_biological_matrix	0.001	μg g⁻¹ wet weight
294	doi: 10.1128/aac.48.10.3912-3917	10.1128/aac.48.10.3912-3917	doi: 10.1128/aac.48.10.3912-3917|Oncorhynchus mykiss|Medicated_feed|10|Muscle_skin|3	Oncorhynchus mykiss	Medicated_feed	10	Muscle_skin	3	12.625	7.2	250	Healthy	Medicated_feed	Repeated	Fish_biological_matrix	15.45	μg g⁻¹ wet weight
295	doi: 10.1128/aac.48.10.3912-3917	10.1128/aac.48.10.3912-3917	doi: 10.1128/aac.48.10.3912-3917|Oncorhynchus mykiss|Medicated_feed|10|Bone|3	Oncorhynchus mykiss	Medicated_feed	10	Bone	3	12.625	7.2	250	Healthy	Medicated_feed	Repeated	Fish_biological_matrix	15.95	μg g⁻¹ wet weight
296	doi: 10.1128/aac.48.10.3912-3917	10.1128/aac.48.10.3912-3917	doi: 10.1128/aac.48.10.3912-3917|Oncorhynchus mykiss|Medicated_feed|10|Muscle_skin|12	Oncorhynchus mykiss	Medicated_feed	10	Muscle_skin	12	12.94	7.2	250	Healthy	Medicated_feed	Repeated	Fish_biological_matrix	15.14	μg g⁻¹ wet weight
297	doi: 10.1128/aac.48.10.3912-3917	10.1128/aac.48.10.3912-3917	doi: 10.1128/aac.48.10.3912-3917|Oncorhynchus mykiss|Medicated_feed|10|Bone|12	Oncorhynchus mykiss	Medicated_feed	10	Bone	12	12.94	7.2	250	Healthy	Medicated_feed	Repeated	Fish_biological_matrix	12.23	μg g⁻¹ wet weight
298	doi: 10.1128/aac.48.10.3912-3917	10.1128/aac.48.10.3912-3917	doi: 10.1128/aac.48.10.3912-3917|Oncorhynchus mykiss|Medicated_feed|10|Muscle_skin|24	Oncorhynchus mykiss	Medicated_feed	10	Muscle_skin	24	13.25	7.2	250	Healthy	Medicated_feed	Repeated	Fish_biological_matrix	14.22	μg g⁻¹ wet weight
299	doi: 10.1128/aac.48.10.3912-3917	10.1128/aac.48.10.3912-3917	doi: 10.1128/aac.48.10.3912-3917|Oncorhynchus mykiss|Medicated_feed|10|Bone|24	Oncorhynchus mykiss	Medicated_feed	10	Bone	24	13.25	7.2	250	Healthy	Medicated_feed	Repeated	Fish_biological_matrix	5.81	μg g⁻¹ wet weight
300	doi: 10.1128/aac.48.10.3912-3917	10.1128/aac.48.10.3912-3917	doi: 10.1128/aac.48.10.3912-3917|Oncorhynchus mykiss|Medicated_feed|10|Muscle_skin|48	Oncorhynchus mykiss	Medicated_feed	10	Muscle_skin	48	13.25	7.2	250	Healthy	Medicated_feed	Repeated	Fish_biological_matrix	13.14	μg g⁻¹ wet weight
301	doi: 10.1128/aac.48.10.3912-3917	10.1128/aac.48.10.3912-3917	doi: 10.1128/aac.48.10.3912-3917|Oncorhynchus mykiss|Medicated_feed|10|Bone|48	Oncorhynchus mykiss	Medicated_feed	10	Bone	48	13.25	7.2	250	Healthy	Medicated_feed	Repeated	Fish_biological_matrix	5.41	μg g⁻¹ wet weight
302	doi: 10.1128/aac.48.10.3912-3917	10.1128/aac.48.10.3912-3917	doi: 10.1128/aac.48.10.3912-3917|Oncorhynchus mykiss|Medicated_feed|10|Muscle_skin|96	Oncorhynchus mykiss	Medicated_feed	10	Muscle_skin	96	13.25	7.2	250	Healthy	Medicated_feed	Repeated	Fish_biological_matrix	8.41	μg g⁻¹ wet weight
303	doi: 10.1128/aac.48.10.3912-3917	10.1128/aac.48.10.3912-3917	doi: 10.1128/aac.48.10.3912-3917|Oncorhynchus mykiss|Medicated_feed|10|Bone|96	Oncorhynchus mykiss	Medicated_feed	10	Bone	96	13.25	7.2	250	Healthy	Medicated_feed	Repeated	Fish_biological_matrix	3.95	μg g⁻¹ wet weight
304	doi: 10.1128/aac.48.10.3912-3917	10.1128/aac.48.10.3912-3917	doi: 10.1128/aac.48.10.3912-3917|Oncorhynchus mykiss|Medicated_feed|10|Muscle_skin|168	Oncorhynchus mykiss	Medicated_feed	10	Muscle_skin	168	13.25	7.2	250	Healthy	Medicated_feed	Repeated	Fish_biological_matrix	3.16	μg g⁻¹ wet weight
305	doi: 10.1128/aac.48.10.3912-3917	10.1128/aac.48.10.3912-3917	doi: 10.1128/aac.48.10.3912-3917|Oncorhynchus mykiss|Medicated_feed|10|Bone|168	Oncorhynchus mykiss	Medicated_feed	10	Bone	168	13.25	7.2	250	Healthy	Medicated_feed	Repeated	Fish_biological_matrix	3.25	μg g⁻¹ wet weight
306	doi: 10.1128/aac.48.10.3912-3917	10.1128/aac.48.10.3912-3917	doi: 10.1128/aac.48.10.3912-3917|Oncorhynchus mykiss|Medicated_feed|10|Muscle_skin|240	Oncorhynchus mykiss	Medicated_feed	10	Muscle_skin	240	13.25	7.2	250	Healthy	Medicated_feed	Repeated	Fish_biological_matrix	1.52	μg g⁻¹ wet weight
307	doi: 10.1128/aac.48.10.3912-3917	10.1128/aac.48.10.3912-3917	doi: 10.1128/aac.48.10.3912-3917|Oncorhynchus mykiss|Medicated_feed|10|Bone|240	Oncorhynchus mykiss	Medicated_feed	10	Bone	240	13.25	7.2	250	Healthy	Medicated_feed	Repeated	Fish_biological_matrix	1.04	μg g⁻¹ wet weight
308	doi: 10.1128/aac.48.10.3912-3917	10.1128/aac.48.10.3912-3917	doi: 10.1128/aac.48.10.3912-3917|Oncorhynchus mykiss|Medicated_feed|10|Muscle_skin|480	Oncorhynchus mykiss	Medicated_feed	10	Muscle_skin	480	13.25	7.2	250	Healthy	Medicated_feed	Repeated	Fish_biological_matrix	0.4	μg g⁻¹ wet weight
309	doi: 10.1128/aac.48.10.3912-3917	10.1128/aac.48.10.3912-3917	doi: 10.1128/aac.48.10.3912-3917|Oncorhynchus mykiss|Medicated_feed|10|Bone|480	Oncorhynchus mykiss	Medicated_feed	10	Bone	480	13.25	7.2	250	Healthy	Medicated_feed	Repeated	Fish_biological_matrix	0.38	μg g⁻¹ wet weight
310	doi: 10.1128/aac.48.10.3912-3917	10.1128/aac.48.10.3912-3917	doi: 10.1128/aac.48.10.3912-3917|Oncorhynchus mykiss|Medicated_feed|10|Muscle_skin|720	Oncorhynchus mykiss	Medicated_feed	10	Muscle_skin	720	13.25	7.2	250	Healthy	Medicated_feed	Repeated	Fish_biological_matrix	0.24	μg g⁻¹ wet weight
311	doi: 10.1128/aac.48.10.3912-3917	10.1128/aac.48.10.3912-3917	doi: 10.1128/aac.48.10.3912-3917|Oncorhynchus mykiss|Medicated_feed|10|Bone|720	Oncorhynchus mykiss	Medicated_feed	10	Bone	720	13.25	7.2	250	Healthy	Medicated_feed	Repeated	Fish_biological_matrix	0.19	μg g⁻¹ wet weight
312	doi: 10.1128/aac.48.10.3912-3917	10.1128/aac.48.10.3912-3917	doi: 10.1128/aac.48.10.3912-3917|Oncorhynchus mykiss|Medicated_feed|10|Muscle_skin|960	Oncorhynchus mykiss	Medicated_feed	10	Muscle_skin	960	13.25	7.2	250	Healthy	Medicated_feed	Repeated	Fish_biological_matrix	0.18	μg g⁻¹ wet weight
313	doi: 10.1128/aac.48.10.3912-3917	10.1128/aac.48.10.3912-3917	doi: 10.1128/aac.48.10.3912-3917|Oncorhynchus mykiss|Medicated_feed|10|Bone|960	Oncorhynchus mykiss	Medicated_feed	10	Bone	960	13.25	7.2	250	Healthy	Medicated_feed	Repeated	Fish_biological_matrix	0.11	μg g⁻¹ wet weight
314	doi: 10.1128/aac.48.10.3912-3917	10.1128/aac.48.10.3912-3917	doi: 10.1128/aac.48.10.3912-3917|Oncorhynchus mykiss|Medicated_feed|10|Muscle_skin|1152	Oncorhynchus mykiss	Medicated_feed	10	Muscle_skin	1152	13.25	7.2	250	Healthy	Medicated_feed	Repeated	Fish_biological_matrix	0.14	μg g⁻¹ wet weight
315	doi: 10.1128/aac.48.10.3912-3917	10.1128/aac.48.10.3912-3917	doi: 10.1128/aac.48.10.3912-3917|Oncorhynchus mykiss|Medicated_feed|10|Bone|1152	Oncorhynchus mykiss	Medicated_feed	10	Bone	1152	13.25	7.2	250	Healthy	Medicated_feed	Repeated	Fish_biological_matrix	0.05	μg g⁻¹ wet weight
316	doi: 10.1128/aac.48.10.3912-3917	10.1128/aac.48.10.3912-3917	doi: 10.1128/aac.48.10.3912-3917|Oncorhynchus mykiss|Medicated_feed|10|Muscle_skin|1416	Oncorhynchus mykiss	Medicated_feed	10	Muscle_skin	1416	13.25	7.2	250	Healthy	Medicated_feed	Repeated	Fish_biological_matrix	0.1	μg g⁻¹ wet weight
317	doi: 10.1128/aac.48.10.3912-3917	10.1128/aac.48.10.3912-3917	doi: 10.1128/aac.48.10.3912-3917|Oncorhynchus mykiss|Medicated_feed|10|Bone|1416	Oncorhynchus mykiss	Medicated_feed	10	Bone	1416	13.25	7.2	250	Healthy	Medicated_feed	Repeated	Fish_biological_matrix	0.001	μg g⁻¹ wet weight
318	doi: 10.1080/00498254.2020.1747119	10.1080/00498254.2020.1747119	doi: 10.1080/00498254.2020.1747119|Oncorhynchus mykiss|Oral|10|Plasma|0.25	Oncorhynchus mykiss	Oral	10	Plasma	0.25	16.3	7.05	204	Healthy	Oral_solution	Single	Fish_plasma_serum	0.9	μg mL⁻¹
319	doi: 10.1080/00498254.2020.1747119	10.1080/00498254.2020.1747119	doi: 10.1080/00498254.2020.1747119|Oncorhynchus mykiss|Oral|10|Plasma|0.5	Oncorhynchus mykiss	Oral	10	Plasma	0.5	16.3	7.05	204	Healthy	Oral_solution	Single	Fish_plasma_serum	0.9	μg mL⁻¹
320	doi: 10.1080/00498254.2020.1747119	10.1080/00498254.2020.1747119	doi: 10.1080/00498254.2020.1747119|Oncorhynchus mykiss|Oral|10|Plasma|0.75	Oncorhynchus mykiss	Oral	10	Plasma	0.75	16.3	7.05	204	Healthy	Oral_solution	Single	Fish_plasma_serum	0.81	μg mL⁻¹
321	doi: 10.1080/00498254.2020.1747119	10.1080/00498254.2020.1747119	doi: 10.1080/00498254.2020.1747119|Oncorhynchus mykiss|Oral|10|Plasma|1	Oncorhynchus mykiss	Oral	10	Plasma	1	16.3	7.05	204	Healthy	Oral_solution	Single	Fish_plasma_serum	0.78	μg mL⁻¹
322	doi: 10.1080/00498254.2020.1747119	10.1080/00498254.2020.1747119	doi: 10.1080/00498254.2020.1747119|Oncorhynchus mykiss|Oral|10|Plasma|2	Oncorhynchus mykiss	Oral	10	Plasma	2	16.3	7.05	204	Healthy	Oral_solution	Single	Fish_plasma_serum	0.71	μg mL⁻¹
323	doi: 10.1080/00498254.2020.1747119	10.1080/00498254.2020.1747119	doi: 10.1080/00498254.2020.1747119|Oncorhynchus mykiss|Oral|10|Plasma|3	Oncorhynchus mykiss	Oral	10	Plasma	3	16.3	7.05	204	Healthy	Oral_solution	Single	Fish_plasma_serum	0.68	μg mL⁻¹
324	doi: 10.1080/00498254.2020.1747119	10.1080/00498254.2020.1747119	doi: 10.1080/00498254.2020.1747119|Oncorhynchus mykiss|Oral|10|Plasma|4	Oncorhynchus mykiss	Oral	10	Plasma	4	16.3	7.05	204	Healthy	Oral_solution	Single	Fish_plasma_serum	0.62	μg mL⁻¹
325	doi: 10.1080/00498254.2020.1747119	10.1080/00498254.2020.1747119	doi: 10.1080/00498254.2020.1747119|Oncorhynchus mykiss|Oral|10|Plasma|6	Oncorhynchus mykiss	Oral	10	Plasma	6	16.3	7.05	204	Healthy	Oral_solution	Single	Fish_plasma_serum	0.53	μg mL⁻¹
326	doi: 10.1080/00498254.2020.1747119	10.1080/00498254.2020.1747119	doi: 10.1080/00498254.2020.1747119|Oncorhynchus mykiss|Oral|10|Plasma|8	Oncorhynchus mykiss	Oral	10	Plasma	8	16.3	7.05	204	Healthy	Oral_solution	Single	Fish_plasma_serum	0.49	μg mL⁻¹
327	doi: 10.1080/00498254.2020.1747119	10.1080/00498254.2020.1747119	doi: 10.1080/00498254.2020.1747119|Oncorhynchus mykiss|Oral|10|Plasma|12	Oncorhynchus mykiss	Oral	10	Plasma	12	16.3	7.05	204	Healthy	Oral_solution	Single	Fish_plasma_serum	0.4	μg mL⁻¹
328	doi: 10.1080/00498254.2020.1747119	10.1080/00498254.2020.1747119	doi: 10.1080/00498254.2020.1747119|Oncorhynchus mykiss|Oral|10|Plasma|24	Oncorhynchus mykiss	Oral	10	Plasma	24	16.3	7.05	204	Healthy	Oral_solution	Single	Fish_plasma_serum	0.25	μg mL⁻¹
329	doi: 10.1080/00498254.2020.1747119	10.1080/00498254.2020.1747119	doi: 10.1080/00498254.2020.1747119|Oncorhynchus mykiss|Oral|10|Plasma|48	Oncorhynchus mykiss	Oral	10	Plasma	48	16.3	7.05	204	Healthy	Oral_solution	Single	Fish_plasma_serum	0.16	μg mL⁻¹
330	doi: 10.1080/00498254.2020.1747119	10.1080/00498254.2020.1747119	doi: 10.1080/00498254.2020.1747119|Oncorhynchus mykiss|Oral|10|Plasma|72	Oncorhynchus mykiss	Oral	10	Plasma	72	16.3	7.05	204	Healthy	Oral_solution	Single	Fish_plasma_serum	0.12	μg mL⁻¹
331	doi: 10.1080/00498254.2020.1747119	10.1080/00498254.2020.1747119	doi: 10.1080/00498254.2020.1747119|Oncorhynchus mykiss|Oral|10|Plasma|96	Oncorhynchus mykiss	Oral	10	Plasma	96	16.3	7.05	204	Healthy	Oral_solution	Single	Fish_plasma_serum	0.09	μg mL⁻¹
332	doi: 10.1080/00498254.2020.1747119	10.1080/00498254.2020.1747119	doi: 10.1080/00498254.2020.1747119|Oncorhynchus mykiss|Oral|10|Plasma|120	Oncorhynchus mykiss	Oral	10	Plasma	120	16.3	7.05	204	Healthy	Oral_solution	Single	Fish_plasma_serum	0.06	μg mL⁻¹
333	doi: 10.1080/00498254.2020.1747119	10.1080/00498254.2020.1747119	doi: 10.1080/00498254.2020.1747119|Oncorhynchus mykiss|Oral|10|Muscle|0.25	Oncorhynchus mykiss	Oral	10	Muscle	0.25	16.3	7.05	204	Healthy	Oral_solution	Single	Fish_biological_matrix	0.31	μg g⁻¹ wet weight
334	doi: 10.1080/00498254.2020.1747119	10.1080/00498254.2020.1747119	doi: 10.1080/00498254.2020.1747119|Oncorhynchus mykiss|Oral|10|Muscle|0.5	Oncorhynchus mykiss	Oral	10	Muscle	0.5	16.3	7.05	204	Healthy	Oral_solution	Single	Fish_biological_matrix	0.39	μg g⁻¹ wet weight
335	doi: 10.1080/00498254.2020.1747119	10.1080/00498254.2020.1747119	doi: 10.1080/00498254.2020.1747119|Oncorhynchus mykiss|Oral|10|Muscle|0.75	Oncorhynchus mykiss	Oral	10	Muscle	0.75	16.3	7.05	204	Healthy	Oral_solution	Single	Fish_biological_matrix	0.55	μg g⁻¹ wet weight
336	doi: 10.1080/00498254.2020.1747119	10.1080/00498254.2020.1747119	doi: 10.1080/00498254.2020.1747119|Oncorhynchus mykiss|Oral|10|Muscle|1	Oncorhynchus mykiss	Oral	10	Muscle	1	16.3	7.05	204	Healthy	Oral_solution	Single	Fish_biological_matrix	0.65	μg g⁻¹ wet weight
337	doi: 10.1080/00498254.2020.1747119	10.1080/00498254.2020.1747119	doi: 10.1080/00498254.2020.1747119|Oncorhynchus mykiss|Oral|10|Muscle|2	Oncorhynchus mykiss	Oral	10	Muscle	2	16.3	7.05	204	Healthy	Oral_solution	Single	Fish_biological_matrix	0.88	μg g⁻¹ wet weight
338	doi: 10.1080/00498254.2020.1747119	10.1080/00498254.2020.1747119	doi: 10.1080/00498254.2020.1747119|Oncorhynchus mykiss|Oral|10|Muscle|3	Oncorhynchus mykiss	Oral	10	Muscle	3	16.3	7.05	204	Healthy	Oral_solution	Single	Fish_biological_matrix	1.05	μg g⁻¹ wet weight
339	doi: 10.1080/00498254.2020.1747119	10.1080/00498254.2020.1747119	doi: 10.1080/00498254.2020.1747119|Oncorhynchus mykiss|Oral|10|Muscle|4	Oncorhynchus mykiss	Oral	10	Muscle	4	16.3	7.05	204	Healthy	Oral_solution	Single	Fish_biological_matrix	1.15	μg g⁻¹ wet weight
340	doi: 10.1080/00498254.2020.1747119	10.1080/00498254.2020.1747119	doi: 10.1080/00498254.2020.1747119|Oncorhynchus mykiss|Oral|10|Muscle|6	Oncorhynchus mykiss	Oral	10	Muscle	6	16.3	7.05	204	Healthy	Oral_solution	Single	Fish_biological_matrix	1.15	μg g⁻¹ wet weight
341	doi: 10.1080/00498254.2020.1747119	10.1080/00498254.2020.1747119	doi: 10.1080/00498254.2020.1747119|Oncorhynchus mykiss|Oral|10|Muscle|8	Oncorhynchus mykiss	Oral	10	Muscle	8	16.3	7.05	204	Healthy	Oral_solution	Single	Fish_biological_matrix	1.12	μg g⁻¹ wet weight
342	doi: 10.1080/00498254.2020.1747119	10.1080/00498254.2020.1747119	doi: 10.1080/00498254.2020.1747119|Oncorhynchus mykiss|Oral|10|Muscle|12	Oncorhynchus mykiss	Oral	10	Muscle	12	16.3	7.05	204	Healthy	Oral_solution	Single	Fish_biological_matrix	0.98	μg g⁻¹ wet weight
343	doi: 10.1080/00498254.2020.1747119	10.1080/00498254.2020.1747119	doi: 10.1080/00498254.2020.1747119|Oncorhynchus mykiss|Oral|10|Muscle|24	Oncorhynchus mykiss	Oral	10	Muscle	24	16.3	7.05	204	Healthy	Oral_solution	Single	Fish_biological_matrix	0.67	μg g⁻¹ wet weight
344	doi: 10.1080/00498254.2020.1747119	10.1080/00498254.2020.1747119	doi: 10.1080/00498254.2020.1747119|Oncorhynchus mykiss|Oral|10|Muscle|48	Oncorhynchus mykiss	Oral	10	Muscle	48	16.3	7.05	204	Healthy	Oral_solution	Single	Fish_biological_matrix	0.42	μg g⁻¹ wet weight
345	doi: 10.1080/00498254.2020.1747119	10.1080/00498254.2020.1747119	doi: 10.1080/00498254.2020.1747119|Oncorhynchus mykiss|Oral|10|Muscle|72	Oncorhynchus mykiss	Oral	10	Muscle	72	16.3	7.05	204	Healthy	Oral_solution	Single	Fish_biological_matrix	0.26	μg g⁻¹ wet weight
346	doi: 10.1080/00498254.2020.1747119	10.1080/00498254.2020.1747119	doi: 10.1080/00498254.2020.1747119|Oncorhynchus mykiss|Oral|10|Muscle|96	Oncorhynchus mykiss	Oral	10	Muscle	96	16.3	7.05	204	Healthy	Oral_solution	Single	Fish_biological_matrix	0.18	μg g⁻¹ wet weight
347	doi: 10.1080/00498254.2020.1747119	10.1080/00498254.2020.1747119	doi: 10.1080/00498254.2020.1747119|Oncorhynchus mykiss|Oral|10|Muscle|120	Oncorhynchus mykiss	Oral	10	Muscle	120	16.3	7.05	204	Healthy	Oral_solution	Single	Fish_biological_matrix	0.11	μg g⁻¹ wet weight
348	doi: 10.1080/00498254.2020.1747119	10.1080/00498254.2020.1747119	doi: 10.1080/00498254.2020.1747119|Oncorhynchus mykiss|Oral|10|Skin|0.25	Oncorhynchus mykiss	Oral	10	Skin	0.25	16.3	7.05	204	Healthy	Oral_solution	Single	Fish_biological_matrix	0.61	μg g⁻¹ wet weight
349	doi: 10.1080/00498254.2020.1747119	10.1080/00498254.2020.1747119	doi: 10.1080/00498254.2020.1747119|Oncorhynchus mykiss|Oral|10|Skin|0.5	Oncorhynchus mykiss	Oral	10	Skin	0.5	16.3	7.05	204	Healthy	Oral_solution	Single	Fish_biological_matrix	0.73	μg g⁻¹ wet weight
350	doi: 10.1080/00498254.2020.1747119	10.1080/00498254.2020.1747119	doi: 10.1080/00498254.2020.1747119|Oncorhynchus mykiss|Oral|10|Skin|0.75	Oncorhynchus mykiss	Oral	10	Skin	0.75	16.3	7.05	204	Healthy	Oral_solution	Single	Fish_biological_matrix	1.08	μg g⁻¹ wet weight
351	doi: 10.1080/00498254.2020.1747119	10.1080/00498254.2020.1747119	doi: 10.1080/00498254.2020.1747119|Oncorhynchus mykiss|Oral|10|Skin|1	Oncorhynchus mykiss	Oral	10	Skin	1	16.3	7.05	204	Healthy	Oral_solution	Single	Fish_biological_matrix	1.25	μg g⁻¹ wet weight
352	doi: 10.1080/00498254.2020.1747119	10.1080/00498254.2020.1747119	doi: 10.1080/00498254.2020.1747119|Oncorhynchus mykiss|Oral|10|Skin|2	Oncorhynchus mykiss	Oral	10	Skin	2	16.3	7.05	204	Healthy	Oral_solution	Single	Fish_biological_matrix	1.56	μg g⁻¹ wet weight
353	doi: 10.1080/00498254.2020.1747119	10.1080/00498254.2020.1747119	doi: 10.1080/00498254.2020.1747119|Oncorhynchus mykiss|Oral|10|Skin|3	Oncorhynchus mykiss	Oral	10	Skin	3	16.3	7.05	204	Healthy	Oral_solution	Single	Fish_biological_matrix	1.73	μg g⁻¹ wet weight
354	doi: 10.1080/00498254.2020.1747119	10.1080/00498254.2020.1747119	doi: 10.1080/00498254.2020.1747119|Oncorhynchus mykiss|Oral|10|Skin|4	Oncorhynchus mykiss	Oral	10	Skin	4	16.3	7.05	204	Healthy	Oral_solution	Single	Fish_biological_matrix	1.65	μg g⁻¹ wet weight
355	doi: 10.1080/00498254.2020.1747119	10.1080/00498254.2020.1747119	doi: 10.1080/00498254.2020.1747119|Oncorhynchus mykiss|Oral|10|Skin|6	Oncorhynchus mykiss	Oral	10	Skin	6	16.3	7.05	204	Healthy	Oral_solution	Single	Fish_biological_matrix	1.56	μg g⁻¹ wet weight
356	doi: 10.1080/00498254.2020.1747119	10.1080/00498254.2020.1747119	doi: 10.1080/00498254.2020.1747119|Oncorhynchus mykiss|Oral|10|Skin|8	Oncorhynchus mykiss	Oral	10	Skin	8	16.3	7.05	204	Healthy	Oral_solution	Single	Fish_biological_matrix	1.5	μg g⁻¹ wet weight
357	doi: 10.1080/00498254.2020.1747119	10.1080/00498254.2020.1747119	doi: 10.1080/00498254.2020.1747119|Oncorhynchus mykiss|Oral|10|Skin|12	Oncorhynchus mykiss	Oral	10	Skin	12	16.3	7.05	204	Healthy	Oral_solution	Single	Fish_biological_matrix	1.3	μg g⁻¹ wet weight
358	doi: 10.1080/00498254.2020.1747119	10.1080/00498254.2020.1747119	doi: 10.1080/00498254.2020.1747119|Oncorhynchus mykiss|Oral|10|Skin|24	Oncorhynchus mykiss	Oral	10	Skin	24	16.3	7.05	204	Healthy	Oral_solution	Single	Fish_biological_matrix	0.84	μg g⁻¹ wet weight
359	doi: 10.1080/00498254.2020.1747119	10.1080/00498254.2020.1747119	doi: 10.1080/00498254.2020.1747119|Oncorhynchus mykiss|Oral|10|Skin|48	Oncorhynchus mykiss	Oral	10	Skin	48	16.3	7.05	204	Healthy	Oral_solution	Single	Fish_biological_matrix	0.56	μg g⁻¹ wet weight
360	doi: 10.1080/00498254.2020.1747119	10.1080/00498254.2020.1747119	doi: 10.1080/00498254.2020.1747119|Oncorhynchus mykiss|Oral|10|Skin|72	Oncorhynchus mykiss	Oral	10	Skin	72	16.3	7.05	204	Healthy	Oral_solution	Single	Fish_biological_matrix	0.38	μg g⁻¹ wet weight
361	doi: 10.1080/00498254.2020.1747119	10.1080/00498254.2020.1747119	doi: 10.1080/00498254.2020.1747119|Oncorhynchus mykiss|Oral|10|Skin|96	Oncorhynchus mykiss	Oral	10	Skin	96	16.3	7.05	204	Healthy	Oral_solution	Single	Fish_biological_matrix	0.26	μg g⁻¹ wet weight
362	doi: 10.1080/00498254.2020.1747119	10.1080/00498254.2020.1747119	doi: 10.1080/00498254.2020.1747119|Oncorhynchus mykiss|Oral|10|Skin|120	Oncorhynchus mykiss	Oral	10	Skin	120	16.3	7.05	204	Healthy	Oral_solution	Single	Fish_biological_matrix	0.19	μg g⁻¹ wet weight
363	doi: 10.1080/00498254.2020.1747119	10.1080/00498254.2020.1747119	doi: 10.1080/00498254.2020.1747119|Oncorhynchus mykiss|Oral|10|Liver|0.25	Oncorhynchus mykiss	Oral	10	Liver	0.25	16.3	7.05	204	Healthy	Oral_solution	Single	Fish_biological_matrix	1.39	μg g⁻¹ wet weight
364	doi: 10.1080/00498254.2020.1747119	10.1080/00498254.2020.1747119	doi: 10.1080/00498254.2020.1747119|Oncorhynchus mykiss|Oral|10|Liver|0.5	Oncorhynchus mykiss	Oral	10	Liver	0.5	16.3	7.05	204	Healthy	Oral_solution	Single	Fish_biological_matrix	1.6	μg g⁻¹ wet weight
365	doi: 10.1080/00498254.2020.1747119	10.1080/00498254.2020.1747119	doi: 10.1080/00498254.2020.1747119|Oncorhynchus mykiss|Oral|10|Liver|0.75	Oncorhynchus mykiss	Oral	10	Liver	0.75	16.3	7.05	204	Healthy	Oral_solution	Single	Fish_biological_matrix	1.88	μg g⁻¹ wet weight
366	doi: 10.1080/00498254.2020.1747119	10.1080/00498254.2020.1747119	doi: 10.1080/00498254.2020.1747119|Oncorhynchus mykiss|Oral|10|Liver|1	Oncorhynchus mykiss	Oral	10	Liver	1	16.3	7.05	204	Healthy	Oral_solution	Single	Fish_biological_matrix	1.97	μg g⁻¹ wet weight
367	doi: 10.1080/00498254.2020.1747119	10.1080/00498254.2020.1747119	doi: 10.1080/00498254.2020.1747119|Oncorhynchus mykiss|Oral|10|Liver|2	Oncorhynchus mykiss	Oral	10	Liver	2	16.3	7.05	204	Healthy	Oral_solution	Single	Fish_biological_matrix	2.1	μg g⁻¹ wet weight
368	doi: 10.1080/00498254.2020.1747119	10.1080/00498254.2020.1747119	doi: 10.1080/00498254.2020.1747119|Oncorhynchus mykiss|Oral|10|Liver|3	Oncorhynchus mykiss	Oral	10	Liver	3	16.3	7.05	204	Healthy	Oral_solution	Single	Fish_biological_matrix	2.08	μg g⁻¹ wet weight
369	doi: 10.1080/00498254.2020.1747119	10.1080/00498254.2020.1747119	doi: 10.1080/00498254.2020.1747119|Oncorhynchus mykiss|Oral|10|Liver|4	Oncorhynchus mykiss	Oral	10	Liver	4	16.3	7.05	204	Healthy	Oral_solution	Single	Fish_biological_matrix	1.92	μg g⁻¹ wet weight
370	doi: 10.1080/00498254.2020.1747119	10.1080/00498254.2020.1747119	doi: 10.1080/00498254.2020.1747119|Oncorhynchus mykiss|Oral|10|Liver|6	Oncorhynchus mykiss	Oral	10	Liver	6	16.3	7.05	204	Healthy	Oral_solution	Single	Fish_biological_matrix	1.76	μg g⁻¹ wet weight
371	doi: 10.1080/00498254.2020.1747119	10.1080/00498254.2020.1747119	doi: 10.1080/00498254.2020.1747119|Oncorhynchus mykiss|Oral|10|Liver|8	Oncorhynchus mykiss	Oral	10	Liver	8	16.3	7.05	204	Healthy	Oral_solution	Single	Fish_biological_matrix	1.56	μg g⁻¹ wet weight
372	doi: 10.1080/00498254.2020.1747119	10.1080/00498254.2020.1747119	doi: 10.1080/00498254.2020.1747119|Oncorhynchus mykiss|Oral|10|Liver|12	Oncorhynchus mykiss	Oral	10	Liver	12	16.3	7.05	204	Healthy	Oral_solution	Single	Fish_biological_matrix	1.26	μg g⁻¹ wet weight
373	doi: 10.1080/00498254.2020.1747119	10.1080/00498254.2020.1747119	doi: 10.1080/00498254.2020.1747119|Oncorhynchus mykiss|Oral|10|Liver|24	Oncorhynchus mykiss	Oral	10	Liver	24	16.3	7.05	204	Healthy	Oral_solution	Single	Fish_biological_matrix	0.78	μg g⁻¹ wet weight
374	doi: 10.1080/00498254.2020.1747119	10.1080/00498254.2020.1747119	doi: 10.1080/00498254.2020.1747119|Oncorhynchus mykiss|Oral|10|Liver|48	Oncorhynchus mykiss	Oral	10	Liver	48	16.3	7.05	204	Healthy	Oral_solution	Single	Fish_biological_matrix	0.47	μg g⁻¹ wet weight
375	doi: 10.1080/00498254.2020.1747119	10.1080/00498254.2020.1747119	doi: 10.1080/00498254.2020.1747119|Oncorhynchus mykiss|Oral|10|Liver|72	Oncorhynchus mykiss	Oral	10	Liver	72	16.3	7.05	204	Healthy	Oral_solution	Single	Fish_biological_matrix	0.29	μg g⁻¹ wet weight
376	doi: 10.1080/00498254.2020.1747119	10.1080/00498254.2020.1747119	doi: 10.1080/00498254.2020.1747119|Oncorhynchus mykiss|Oral|10|Liver|96	Oncorhynchus mykiss	Oral	10	Liver	96	16.3	7.05	204	Healthy	Oral_solution	Single	Fish_biological_matrix	0.18	μg g⁻¹ wet weight
377	doi: 10.1080/00498254.2020.1747119	10.1080/00498254.2020.1747119	doi: 10.1080/00498254.2020.1747119|Oncorhynchus mykiss|Oral|10|Liver|120	Oncorhynchus mykiss	Oral	10	Liver	120	16.3	7.05	204	Healthy	Oral_solution	Single	Fish_biological_matrix	0.11	μg g⁻¹ wet weight
378	doi: 10.1080/00498254.2020.1747119	10.1080/00498254.2020.1747119	doi: 10.1080/00498254.2020.1747119|Oncorhynchus mykiss|Oral|10|Kidney|0.25	Oncorhynchus mykiss	Oral	10	Kidney	0.25	16.3	7.05	204	Healthy	Oral_solution	Single	Fish_biological_matrix	0.41	μg g⁻¹ wet weight
379	doi: 10.1080/00498254.2020.1747119	10.1080/00498254.2020.1747119	doi: 10.1080/00498254.2020.1747119|Oncorhynchus mykiss|Oral|10|Kidney|0.5	Oncorhynchus mykiss	Oral	10	Kidney	0.5	16.3	7.05	204	Healthy	Oral_solution	Single	Fish_biological_matrix	0.69	μg g⁻¹ wet weight
380	doi: 10.1080/00498254.2020.1747119	10.1080/00498254.2020.1747119	doi: 10.1080/00498254.2020.1747119|Oncorhynchus mykiss|Oral|10|Kidney|0.75	Oncorhynchus mykiss	Oral	10	Kidney	0.75	16.3	7.05	204	Healthy	Oral_solution	Single	Fish_biological_matrix	0.82	μg g⁻¹ wet weight
381	doi: 10.1080/00498254.2020.1747119	10.1080/00498254.2020.1747119	doi: 10.1080/00498254.2020.1747119|Oncorhynchus mykiss|Oral|10|Kidney|1	Oncorhynchus mykiss	Oral	10	Kidney	1	16.3	7.05	204	Healthy	Oral_solution	Single	Fish_biological_matrix	0.9	μg g⁻¹ wet weight
382	doi: 10.1080/00498254.2020.1747119	10.1080/00498254.2020.1747119	doi: 10.1080/00498254.2020.1747119|Oncorhynchus mykiss|Oral|10|Kidney|2	Oncorhynchus mykiss	Oral	10	Kidney	2	16.3	7.05	204	Healthy	Oral_solution	Single	Fish_biological_matrix	1.08	μg g⁻¹ wet weight
383	doi: 10.1080/00498254.2020.1747119	10.1080/00498254.2020.1747119	doi: 10.1080/00498254.2020.1747119|Oncorhynchus mykiss|Oral|10|Kidney|3	Oncorhynchus mykiss	Oral	10	Kidney	3	16.3	7.05	204	Healthy	Oral_solution	Single	Fish_biological_matrix	1.2	μg g⁻¹ wet weight
384	doi: 10.1080/00498254.2020.1747119	10.1080/00498254.2020.1747119	doi: 10.1080/00498254.2020.1747119|Oncorhynchus mykiss|Oral|10|Kidney|4	Oncorhynchus mykiss	Oral	10	Kidney	4	16.3	7.05	204	Healthy	Oral_solution	Single	Fish_biological_matrix	1.26	μg g⁻¹ wet weight
385	doi: 10.1080/00498254.2020.1747119	10.1080/00498254.2020.1747119	doi: 10.1080/00498254.2020.1747119|Oncorhynchus mykiss|Oral|10|Kidney|6	Oncorhynchus mykiss	Oral	10	Kidney	6	16.3	7.05	204	Healthy	Oral_solution	Single	Fish_biological_matrix	1.35	μg g⁻¹ wet weight
386	doi: 10.1080/00498254.2020.1747119	10.1080/00498254.2020.1747119	doi: 10.1080/00498254.2020.1747119|Oncorhynchus mykiss|Oral|10|Kidney|8	Oncorhynchus mykiss	Oral	10	Kidney	8	16.3	7.05	204	Healthy	Oral_solution	Single	Fish_biological_matrix	1.3	μg g⁻¹ wet weight
387	doi: 10.1080/00498254.2020.1747119	10.1080/00498254.2020.1747119	doi: 10.1080/00498254.2020.1747119|Oncorhynchus mykiss|Oral|10|Kidney|12	Oncorhynchus mykiss	Oral	10	Kidney	12	16.3	7.05	204	Healthy	Oral_solution	Single	Fish_biological_matrix	1.1	μg g⁻¹ wet weight
388	doi: 10.1080/00498254.2020.1747119	10.1080/00498254.2020.1747119	doi: 10.1080/00498254.2020.1747119|Oncorhynchus mykiss|Oral|10|Kidney|24	Oncorhynchus mykiss	Oral	10	Kidney	24	16.3	7.05	204	Healthy	Oral_solution	Single	Fish_biological_matrix	0.7	μg g⁻¹ wet weight
389	doi: 10.1080/00498254.2020.1747119	10.1080/00498254.2020.1747119	doi: 10.1080/00498254.2020.1747119|Oncorhynchus mykiss|Oral|10|Kidney|48	Oncorhynchus mykiss	Oral	10	Kidney	48	16.3	7.05	204	Healthy	Oral_solution	Single	Fish_biological_matrix	0.48	μg g⁻¹ wet weight
390	doi: 10.1080/00498254.2020.1747119	10.1080/00498254.2020.1747119	doi: 10.1080/00498254.2020.1747119|Oncorhynchus mykiss|Oral|10|Kidney|72	Oncorhynchus mykiss	Oral	10	Kidney	72	16.3	7.05	204	Healthy	Oral_solution	Single	Fish_biological_matrix	0.3	μg g⁻¹ wet weight
391	doi: 10.1080/00498254.2020.1747119	10.1080/00498254.2020.1747119	doi: 10.1080/00498254.2020.1747119|Oncorhynchus mykiss|Oral|10|Kidney|96	Oncorhynchus mykiss	Oral	10	Kidney	96	16.3	7.05	204	Healthy	Oral_solution	Single	Fish_biological_matrix	0.19	μg g⁻¹ wet weight
392	doi: 10.1080/00498254.2020.1747119	10.1080/00498254.2020.1747119	doi: 10.1080/00498254.2020.1747119|Oncorhynchus mykiss|Oral|10|Kidney|120	Oncorhynchus mykiss	Oral	10	Kidney	120	16.3	7.05	204	Healthy	Oral_solution	Single	Fish_biological_matrix	0.13	μg g⁻¹ wet weight
393	doi: 10.1080/00498254.2020.1747119	10.1080/00498254.2020.1747119	doi: 10.1080/00498254.2020.1747119|Oncorhynchus mykiss|Oral|10|Gut|0.25	Oncorhynchus mykiss	Oral	10	Gut	0.25	16.3	7.05	204	Healthy	Oral_solution	Single	Fish_biological_matrix	0.22	μg g⁻¹ wet weight
394	doi: 10.1080/00498254.2020.1747119	10.1080/00498254.2020.1747119	doi: 10.1080/00498254.2020.1747119|Oncorhynchus mykiss|Oral|10|Gut|0.5	Oncorhynchus mykiss	Oral	10	Gut	0.5	16.3	7.05	204	Healthy	Oral_solution	Single	Fish_biological_matrix	0.38	μg g⁻¹ wet weight
395	doi: 10.1080/00498254.2020.1747119	10.1080/00498254.2020.1747119	doi: 10.1080/00498254.2020.1747119|Oncorhynchus mykiss|Oral|10|Gut|0.75	Oncorhynchus mykiss	Oral	10	Gut	0.75	16.3	7.05	204	Healthy	Oral_solution	Single	Fish_biological_matrix	0.56	μg g⁻¹ wet weight
396	doi: 10.1080/00498254.2020.1747119	10.1080/00498254.2020.1747119	doi: 10.1080/00498254.2020.1747119|Oncorhynchus mykiss|Oral|10|Gut|1	Oncorhynchus mykiss	Oral	10	Gut	1	16.3	7.05	204	Healthy	Oral_solution	Single	Fish_biological_matrix	0.62	μg g⁻¹ wet weight
397	doi: 10.1080/00498254.2020.1747119	10.1080/00498254.2020.1747119	doi: 10.1080/00498254.2020.1747119|Oncorhynchus mykiss|Oral|10|Gut|2	Oncorhynchus mykiss	Oral	10	Gut	2	16.3	7.05	204	Healthy	Oral_solution	Single	Fish_biological_matrix	0.73	μg g⁻¹ wet weight
398	doi: 10.1080/00498254.2020.1747119	10.1080/00498254.2020.1747119	doi: 10.1080/00498254.2020.1747119|Oncorhynchus mykiss|Oral|10|Gut|3	Oncorhynchus mykiss	Oral	10	Gut	3	16.3	7.05	204	Healthy	Oral_solution	Single	Fish_biological_matrix	0.82	μg g⁻¹ wet weight
399	doi: 10.1080/00498254.2020.1747119	10.1080/00498254.2020.1747119	doi: 10.1080/00498254.2020.1747119|Oncorhynchus mykiss|Oral|10|Gut|4	Oncorhynchus mykiss	Oral	10	Gut	4	16.3	7.05	204	Healthy	Oral_solution	Single	Fish_biological_matrix	0.75	μg g⁻¹ wet weight
400	doi: 10.1080/00498254.2020.1747119	10.1080/00498254.2020.1747119	doi: 10.1080/00498254.2020.1747119|Oncorhynchus mykiss|Oral|10|Gut|6	Oncorhynchus mykiss	Oral	10	Gut	6	16.3	7.05	204	Healthy	Oral_solution	Single	Fish_biological_matrix	0.68	μg g⁻¹ wet weight
401	doi: 10.1080/00498254.2020.1747119	10.1080/00498254.2020.1747119	doi: 10.1080/00498254.2020.1747119|Oncorhynchus mykiss|Oral|10|Gut|8	Oncorhynchus mykiss	Oral	10	Gut	8	16.3	7.05	204	Healthy	Oral_solution	Single	Fish_biological_matrix	0.62	μg g⁻¹ wet weight
402	doi: 10.1080/00498254.2020.1747119	10.1080/00498254.2020.1747119	doi: 10.1080/00498254.2020.1747119|Oncorhynchus mykiss|Oral|10|Gut|12	Oncorhynchus mykiss	Oral	10	Gut	12	16.3	7.05	204	Healthy	Oral_solution	Single	Fish_biological_matrix	0.52	μg g⁻¹ wet weight
403	doi: 10.1080/00498254.2020.1747119	10.1080/00498254.2020.1747119	doi: 10.1080/00498254.2020.1747119|Oncorhynchus mykiss|Oral|10|Gut|24	Oncorhynchus mykiss	Oral	10	Gut	24	16.3	7.05	204	Healthy	Oral_solution	Single	Fish_biological_matrix	0.36	μg g⁻¹ wet weight
404	doi: 10.1080/00498254.2020.1747119	10.1080/00498254.2020.1747119	doi: 10.1080/00498254.2020.1747119|Oncorhynchus mykiss|Oral|10|Gut|48	Oncorhynchus mykiss	Oral	10	Gut	48	16.3	7.05	204	Healthy	Oral_solution	Single	Fish_biological_matrix	0.22	μg g⁻¹ wet weight
405	doi: 10.1080/00498254.2020.1747119	10.1080/00498254.2020.1747119	doi: 10.1080/00498254.2020.1747119|Oncorhynchus mykiss|Oral|10|Gut|72	Oncorhynchus mykiss	Oral	10	Gut	72	16.3	7.05	204	Healthy	Oral_solution	Single	Fish_biological_matrix	0.15	μg g⁻¹ wet weight
406	doi: 10.1080/00498254.2020.1747119	10.1080/00498254.2020.1747119	doi: 10.1080/00498254.2020.1747119|Oncorhynchus mykiss|Oral|10|Gut|96	Oncorhynchus mykiss	Oral	10	Gut	96	16.3	7.05	204	Healthy	Oral_solution	Single	Fish_biological_matrix	0.11	μg g⁻¹ wet weight
407	doi: 10.1080/00498254.2020.1747119	10.1080/00498254.2020.1747119	doi: 10.1080/00498254.2020.1747119|Oncorhynchus mykiss|Oral|10|Gut|120	Oncorhynchus mykiss	Oral	10	Gut	120	16.3	7.05	204	Healthy	Oral_solution	Single	Fish_biological_matrix	0.07	μg g⁻¹ wet weight
408	doi: 10.1080/00498254.2020.1747119	10.1080/00498254.2020.1747119	doi: 10.1080/00498254.2020.1747119|Oncorhynchus mykiss|Bath_or_waterborne|42.5|Plasma|0.25	Oncorhynchus mykiss	Bath_or_waterborne	42.5	Plasma	0.25	16.3	7.05	204	Healthy	Unknown	Single	Fish_plasma_serum	0.4	μg mL⁻¹
409	doi: 10.1080/00498254.2020.1747119	10.1080/00498254.2020.1747119	doi: 10.1080/00498254.2020.1747119|Oncorhynchus mykiss|Bath_or_waterborne|42.5|Plasma|0.5	Oncorhynchus mykiss	Bath_or_waterborne	42.5	Plasma	0.5	16.3	7.05	204	Healthy	Unknown	Single	Fish_plasma_serum	0.4	μg mL⁻¹
410	doi: 10.1080/00498254.2020.1747119	10.1080/00498254.2020.1747119	doi: 10.1080/00498254.2020.1747119|Oncorhynchus mykiss|Bath_or_waterborne|42.5|Plasma|0.75	Oncorhynchus mykiss	Bath_or_waterborne	42.5	Plasma	0.75	16.3	7.05	204	Healthy	Unknown	Single	Fish_plasma_serum	0.38	μg mL⁻¹
411	doi: 10.1080/00498254.2020.1747119	10.1080/00498254.2020.1747119	doi: 10.1080/00498254.2020.1747119|Oncorhynchus mykiss|Bath_or_waterborne|42.5|Plasma|1	Oncorhynchus mykiss	Bath_or_waterborne	42.5	Plasma	1	16.3	7.05	204	Healthy	Unknown	Single	Fish_plasma_serum	0.37	μg mL⁻¹
412	doi: 10.1080/00498254.2020.1747119	10.1080/00498254.2020.1747119	doi: 10.1080/00498254.2020.1747119|Oncorhynchus mykiss|Bath_or_waterborne|42.5|Plasma|2	Oncorhynchus mykiss	Bath_or_waterborne	42.5	Plasma	2	16.3	7.05	204	Healthy	Unknown	Single	Fish_plasma_serum	0.33	μg mL⁻¹
413	doi: 10.1080/00498254.2020.1747119	10.1080/00498254.2020.1747119	doi: 10.1080/00498254.2020.1747119|Oncorhynchus mykiss|Bath_or_waterborne|42.5|Plasma|3	Oncorhynchus mykiss	Bath_or_waterborne	42.5	Plasma	3	16.3	7.05	204	Healthy	Unknown	Single	Fish_plasma_serum	0.29	μg mL⁻¹
414	doi: 10.1080/00498254.2020.1747119	10.1080/00498254.2020.1747119	doi: 10.1080/00498254.2020.1747119|Oncorhynchus mykiss|Bath_or_waterborne|42.5|Plasma|4	Oncorhynchus mykiss	Bath_or_waterborne	42.5	Plasma	4	16.3	7.05	204	Healthy	Unknown	Single	Fish_plasma_serum	0.27	μg mL⁻¹
415	doi: 10.1080/00498254.2020.1747119	10.1080/00498254.2020.1747119	doi: 10.1080/00498254.2020.1747119|Oncorhynchus mykiss|Bath_or_waterborne|42.5|Plasma|6	Oncorhynchus mykiss	Bath_or_waterborne	42.5	Plasma	6	16.3	7.05	204	Healthy	Unknown	Single	Fish_plasma_serum	0.25	μg mL⁻¹
416	doi: 10.1080/00498254.2020.1747119	10.1080/00498254.2020.1747119	doi: 10.1080/00498254.2020.1747119|Oncorhynchus mykiss|Bath_or_waterborne|42.5|Plasma|8	Oncorhynchus mykiss	Bath_or_waterborne	42.5	Plasma	8	16.3	7.05	204	Healthy	Unknown	Single	Fish_plasma_serum	0.23	μg mL⁻¹
417	doi: 10.1080/00498254.2020.1747119	10.1080/00498254.2020.1747119	doi: 10.1080/00498254.2020.1747119|Oncorhynchus mykiss|Bath_or_waterborne|42.5|Plasma|12	Oncorhynchus mykiss	Bath_or_waterborne	42.5	Plasma	12	16.3	7.05	204	Healthy	Unknown	Single	Fish_plasma_serum	0.19	μg mL⁻¹
418	doi: 10.1080/00498254.2020.1747119	10.1080/00498254.2020.1747119	doi: 10.1080/00498254.2020.1747119|Oncorhynchus mykiss|Bath_or_waterborne|42.5|Plasma|24	Oncorhynchus mykiss	Bath_or_waterborne	42.5	Plasma	24	16.3	7.05	204	Healthy	Unknown	Single	Fish_plasma_serum	0.11	μg mL⁻¹
419	doi: 10.1080/00498254.2020.1747119	10.1080/00498254.2020.1747119	doi: 10.1080/00498254.2020.1747119|Oncorhynchus mykiss|Bath_or_waterborne|42.5|Plasma|48	Oncorhynchus mykiss	Bath_or_waterborne	42.5	Plasma	48	16.3	7.05	204	Healthy	Unknown	Single	Fish_plasma_serum	0.07	μg mL⁻¹
420	doi: 10.1080/00498254.2020.1747119	10.1080/00498254.2020.1747119	doi: 10.1080/00498254.2020.1747119|Oncorhynchus mykiss|Bath_or_waterborne|42.5|Plasma|72	Oncorhynchus mykiss	Bath_or_waterborne	42.5	Plasma	72	16.3	7.05	204	Healthy	Unknown	Single	Fish_plasma_serum	0.05	μg mL⁻¹
421	doi: 10.1080/00498254.2020.1747119	10.1080/00498254.2020.1747119	doi: 10.1080/00498254.2020.1747119|Oncorhynchus mykiss|Bath_or_waterborne|42.5|Plasma|96	Oncorhynchus mykiss	Bath_or_waterborne	42.5	Plasma	96	16.3	7.05	204	Healthy	Unknown	Single	Fish_plasma_serum	0.04	μg mL⁻¹
422	doi: 10.1080/00498254.2020.1747119	10.1080/00498254.2020.1747119	doi: 10.1080/00498254.2020.1747119|Oncorhynchus mykiss|Bath_or_waterborne|42.5|Plasma|120	Oncorhynchus mykiss	Bath_or_waterborne	42.5	Plasma	120	16.3	7.05	204	Healthy	Unknown	Single	Fish_plasma_serum	0.03	μg mL⁻¹
423	doi: 10.1080/00498254.2020.1747119	10.1080/00498254.2020.1747119	doi: 10.1080/00498254.2020.1747119|Oncorhynchus mykiss|Bath_or_waterborne|42.5|Muscle|0.25	Oncorhynchus mykiss	Bath_or_waterborne	42.5	Muscle	0.25	16.3	7.05	204	Healthy	Unknown	Single	Fish_biological_matrix	0.25	μg g⁻¹ wet weight
424	doi: 10.1080/00498254.2020.1747119	10.1080/00498254.2020.1747119	doi: 10.1080/00498254.2020.1747119|Oncorhynchus mykiss|Bath_or_waterborne|42.5|Muscle|0.5	Oncorhynchus mykiss	Bath_or_waterborne	42.5	Muscle	0.5	16.3	7.05	204	Healthy	Unknown	Single	Fish_biological_matrix	0.38	μg g⁻¹ wet weight
425	doi: 10.1080/00498254.2020.1747119	10.1080/00498254.2020.1747119	doi: 10.1080/00498254.2020.1747119|Oncorhynchus mykiss|Bath_or_waterborne|42.5|Muscle|0.75	Oncorhynchus mykiss	Bath_or_waterborne	42.5	Muscle	0.75	16.3	7.05	204	Healthy	Unknown	Single	Fish_biological_matrix	0.43	μg g⁻¹ wet weight
426	doi: 10.1080/00498254.2020.1747119	10.1080/00498254.2020.1747119	doi: 10.1080/00498254.2020.1747119|Oncorhynchus mykiss|Bath_or_waterborne|42.5|Muscle|1	Oncorhynchus mykiss	Bath_or_waterborne	42.5	Muscle	1	16.3	7.05	204	Healthy	Unknown	Single	Fish_biological_matrix	0.5	μg g⁻¹ wet weight
427	doi: 10.1080/00498254.2020.1747119	10.1080/00498254.2020.1747119	doi: 10.1080/00498254.2020.1747119|Oncorhynchus mykiss|Bath_or_waterborne|42.5|Muscle|2	Oncorhynchus mykiss	Bath_or_waterborne	42.5	Muscle	2	16.3	7.05	204	Healthy	Unknown	Single	Fish_biological_matrix	0.58	μg g⁻¹ wet weight
428	doi: 10.1080/00498254.2020.1747119	10.1080/00498254.2020.1747119	doi: 10.1080/00498254.2020.1747119|Oncorhynchus mykiss|Bath_or_waterborne|42.5|Muscle|3	Oncorhynchus mykiss	Bath_or_waterborne	42.5	Muscle	3	16.3	7.05	204	Healthy	Unknown	Single	Fish_biological_matrix	0.51	μg g⁻¹ wet weight
429	doi: 10.1080/00498254.2020.1747119	10.1080/00498254.2020.1747119	doi: 10.1080/00498254.2020.1747119|Oncorhynchus mykiss|Bath_or_waterborne|42.5|Muscle|4	Oncorhynchus mykiss	Bath_or_waterborne	42.5	Muscle	4	16.3	7.05	204	Healthy	Unknown	Single	Fish_biological_matrix	0.46	μg g⁻¹ wet weight
430	doi: 10.1080/00498254.2020.1747119	10.1080/00498254.2020.1747119	doi: 10.1080/00498254.2020.1747119|Oncorhynchus mykiss|Bath_or_waterborne|42.5|Muscle|6	Oncorhynchus mykiss	Bath_or_waterborne	42.5	Muscle	6	16.3	7.05	204	Healthy	Unknown	Single	Fish_biological_matrix	0.39	μg g⁻¹ wet weight
431	doi: 10.1080/00498254.2020.1747119	10.1080/00498254.2020.1747119	doi: 10.1080/00498254.2020.1747119|Oncorhynchus mykiss|Bath_or_waterborne|42.5|Muscle|8	Oncorhynchus mykiss	Bath_or_waterborne	42.5	Muscle	8	16.3	7.05	204	Healthy	Unknown	Single	Fish_biological_matrix	0.34	μg g⁻¹ wet weight
432	doi: 10.1080/00498254.2020.1747119	10.1080/00498254.2020.1747119	doi: 10.1080/00498254.2020.1747119|Oncorhynchus mykiss|Bath_or_waterborne|42.5|Muscle|12	Oncorhynchus mykiss	Bath_or_waterborne	42.5	Muscle	12	16.3	7.05	204	Healthy	Unknown	Single	Fish_biological_matrix	0.25	μg g⁻¹ wet weight
433	doi: 10.1080/00498254.2020.1747119	10.1080/00498254.2020.1747119	doi: 10.1080/00498254.2020.1747119|Oncorhynchus mykiss|Bath_or_waterborne|42.5|Muscle|24	Oncorhynchus mykiss	Bath_or_waterborne	42.5	Muscle	24	16.3	7.05	204	Healthy	Unknown	Single	Fish_biological_matrix	0.15	μg g⁻¹ wet weight
434	doi: 10.1080/00498254.2020.1747119	10.1080/00498254.2020.1747119	doi: 10.1080/00498254.2020.1747119|Oncorhynchus mykiss|Bath_or_waterborne|42.5|Muscle|48	Oncorhynchus mykiss	Bath_or_waterborne	42.5	Muscle	48	16.3	7.05	204	Healthy	Unknown	Single	Fish_biological_matrix	0.1	μg g⁻¹ wet weight
435	doi: 10.1080/00498254.2020.1747119	10.1080/00498254.2020.1747119	doi: 10.1080/00498254.2020.1747119|Oncorhynchus mykiss|Bath_or_waterborne|42.5|Muscle|72	Oncorhynchus mykiss	Bath_or_waterborne	42.5	Muscle	72	16.3	7.05	204	Healthy	Unknown	Single	Fish_biological_matrix	0.08	μg g⁻¹ wet weight
436	doi: 10.1080/00498254.2020.1747119	10.1080/00498254.2020.1747119	doi: 10.1080/00498254.2020.1747119|Oncorhynchus mykiss|Bath_or_waterborne|42.5|Muscle|96	Oncorhynchus mykiss	Bath_or_waterborne	42.5	Muscle	96	16.3	7.05	204	Healthy	Unknown	Single	Fish_biological_matrix	0.06	μg g⁻¹ wet weight
437	doi: 10.1080/00498254.2020.1747119	10.1080/00498254.2020.1747119	doi: 10.1080/00498254.2020.1747119|Oncorhynchus mykiss|Bath_or_waterborne|42.5|Muscle|120	Oncorhynchus mykiss	Bath_or_waterborne	42.5	Muscle	120	16.3	7.05	204	Healthy	Unknown	Single	Fish_biological_matrix	0.05	μg g⁻¹ wet weight
438	doi: 10.1080/00498254.2020.1747119	10.1080/00498254.2020.1747119	doi: 10.1080/00498254.2020.1747119|Oncorhynchus mykiss|Bath_or_waterborne|42.5|Skin|0.25	Oncorhynchus mykiss	Bath_or_waterborne	42.5	Skin	0.25	16.3	7.05	204	Healthy	Unknown	Single	Fish_biological_matrix	0.5	μg g⁻¹ wet weight
439	doi: 10.1080/00498254.2020.1747119	10.1080/00498254.2020.1747119	doi: 10.1080/00498254.2020.1747119|Oncorhynchus mykiss|Bath_or_waterborne|42.5|Skin|0.5	Oncorhynchus mykiss	Bath_or_waterborne	42.5	Skin	0.5	16.3	7.05	204	Healthy	Unknown	Single	Fish_biological_matrix	0.61	μg g⁻¹ wet weight
440	doi: 10.1080/00498254.2020.1747119	10.1080/00498254.2020.1747119	doi: 10.1080/00498254.2020.1747119|Oncorhynchus mykiss|Bath_or_waterborne|42.5|Skin|0.75	Oncorhynchus mykiss	Bath_or_waterborne	42.5	Skin	0.75	16.3	7.05	204	Healthy	Unknown	Single	Fish_biological_matrix	0.69	μg g⁻¹ wet weight
441	doi: 10.1080/00498254.2020.1747119	10.1080/00498254.2020.1747119	doi: 10.1080/00498254.2020.1747119|Oncorhynchus mykiss|Bath_or_waterborne|42.5|Skin|1	Oncorhynchus mykiss	Bath_or_waterborne	42.5	Skin	1	16.3	7.05	204	Healthy	Unknown	Single	Fish_biological_matrix	0.77	μg g⁻¹ wet weight
442	doi: 10.1080/00498254.2020.1747119	10.1080/00498254.2020.1747119	doi: 10.1080/00498254.2020.1747119|Oncorhynchus mykiss|Bath_or_waterborne|42.5|Skin|2	Oncorhynchus mykiss	Bath_or_waterborne	42.5	Skin	2	16.3	7.05	204	Healthy	Unknown	Single	Fish_biological_matrix	0.72	μg g⁻¹ wet weight
443	doi: 10.1080/00498254.2020.1747119	10.1080/00498254.2020.1747119	doi: 10.1080/00498254.2020.1747119|Oncorhynchus mykiss|Bath_or_waterborne|42.5|Skin|3	Oncorhynchus mykiss	Bath_or_waterborne	42.5	Skin	3	16.3	7.05	204	Healthy	Unknown	Single	Fish_biological_matrix	0.77	μg g⁻¹ wet weight
444	doi: 10.1080/00498254.2020.1747119	10.1080/00498254.2020.1747119	doi: 10.1080/00498254.2020.1747119|Oncorhynchus mykiss|Bath_or_waterborne|42.5|Skin|4	Oncorhynchus mykiss	Bath_or_waterborne	42.5	Skin	4	16.3	7.05	204	Healthy	Unknown	Single	Fish_biological_matrix	0.71	μg g⁻¹ wet weight
445	doi: 10.1080/00498254.2020.1747119	10.1080/00498254.2020.1747119	doi: 10.1080/00498254.2020.1747119|Oncorhynchus mykiss|Bath_or_waterborne|42.5|Skin|6	Oncorhynchus mykiss	Bath_or_waterborne	42.5	Skin	6	16.3	7.05	204	Healthy	Unknown	Single	Fish_biological_matrix	0.65	μg g⁻¹ wet weight
446	doi: 10.1080/00498254.2020.1747119	10.1080/00498254.2020.1747119	doi: 10.1080/00498254.2020.1747119|Oncorhynchus mykiss|Bath_or_waterborne|42.5|Skin|8	Oncorhynchus mykiss	Bath_or_waterborne	42.5	Skin	8	16.3	7.05	204	Healthy	Unknown	Single	Fish_biological_matrix	0.6	μg g⁻¹ wet weight
447	doi: 10.1080/00498254.2020.1747119	10.1080/00498254.2020.1747119	doi: 10.1080/00498254.2020.1747119|Oncorhynchus mykiss|Bath_or_waterborne|42.5|Skin|12	Oncorhynchus mykiss	Bath_or_waterborne	42.5	Skin	12	16.3	7.05	204	Healthy	Unknown	Single	Fish_biological_matrix	0.5	μg g⁻¹ wet weight
448	doi: 10.1080/00498254.2020.1747119	10.1080/00498254.2020.1747119	doi: 10.1080/00498254.2020.1747119|Oncorhynchus mykiss|Bath_or_waterborne|42.5|Skin|24	Oncorhynchus mykiss	Bath_or_waterborne	42.5	Skin	24	16.3	7.05	204	Healthy	Unknown	Single	Fish_biological_matrix	0.33	μg g⁻¹ wet weight
449	doi: 10.1080/00498254.2020.1747119	10.1080/00498254.2020.1747119	doi: 10.1080/00498254.2020.1747119|Oncorhynchus mykiss|Bath_or_waterborne|42.5|Skin|48	Oncorhynchus mykiss	Bath_or_waterborne	42.5	Skin	48	16.3	7.05	204	Healthy	Unknown	Single	Fish_biological_matrix	0.22	μg g⁻¹ wet weight
450	doi: 10.1080/00498254.2020.1747119	10.1080/00498254.2020.1747119	doi: 10.1080/00498254.2020.1747119|Oncorhynchus mykiss|Bath_or_waterborne|42.5|Skin|72	Oncorhynchus mykiss	Bath_or_waterborne	42.5	Skin	72	16.3	7.05	204	Healthy	Unknown	Single	Fish_biological_matrix	0.15	μg g⁻¹ wet weight
451	doi: 10.1080/00498254.2020.1747119	10.1080/00498254.2020.1747119	doi: 10.1080/00498254.2020.1747119|Oncorhynchus mykiss|Bath_or_waterborne|42.5|Skin|96	Oncorhynchus mykiss	Bath_or_waterborne	42.5	Skin	96	16.3	7.05	204	Healthy	Unknown	Single	Fish_biological_matrix	0.1	μg g⁻¹ wet weight
452	doi: 10.1080/00498254.2020.1747119	10.1080/00498254.2020.1747119	doi: 10.1080/00498254.2020.1747119|Oncorhynchus mykiss|Bath_or_waterborne|42.5|Skin|120	Oncorhynchus mykiss	Bath_or_waterborne	42.5	Skin	120	16.3	7.05	204	Healthy	Unknown	Single	Fish_biological_matrix	0.07	μg g⁻¹ wet weight
453	doi: 10.1080/00498254.2020.1747119	10.1080/00498254.2020.1747119	doi: 10.1080/00498254.2020.1747119|Oncorhynchus mykiss|Bath_or_waterborne|42.5|Liver|0.25	Oncorhynchus mykiss	Bath_or_waterborne	42.5	Liver	0.25	16.3	7.05	204	Healthy	Unknown	Single	Fish_biological_matrix	0.48	μg g⁻¹ wet weight
454	doi: 10.1080/00498254.2020.1747119	10.1080/00498254.2020.1747119	doi: 10.1080/00498254.2020.1747119|Oncorhynchus mykiss|Bath_or_waterborne|42.5|Liver|0.5	Oncorhynchus mykiss	Bath_or_waterborne	42.5	Liver	0.5	16.3	7.05	204	Healthy	Unknown	Single	Fish_biological_matrix	0.6	μg g⁻¹ wet weight
455	doi: 10.1080/00498254.2020.1747119	10.1080/00498254.2020.1747119	doi: 10.1080/00498254.2020.1747119|Oncorhynchus mykiss|Bath_or_waterborne|42.5|Liver|0.75	Oncorhynchus mykiss	Bath_or_waterborne	42.5	Liver	0.75	16.3	7.05	204	Healthy	Unknown	Single	Fish_biological_matrix	0.68	μg g⁻¹ wet weight
456	doi: 10.1080/00498254.2020.1747119	10.1080/00498254.2020.1747119	doi: 10.1080/00498254.2020.1747119|Oncorhynchus mykiss|Bath_or_waterborne|42.5|Liver|1	Oncorhynchus mykiss	Bath_or_waterborne	42.5	Liver	1	16.3	7.05	204	Healthy	Unknown	Single	Fish_biological_matrix	0.77	μg g⁻¹ wet weight
457	doi: 10.1080/00498254.2020.1747119	10.1080/00498254.2020.1747119	doi: 10.1080/00498254.2020.1747119|Oncorhynchus mykiss|Bath_or_waterborne|42.5|Liver|2	Oncorhynchus mykiss	Bath_or_waterborne	42.5	Liver	2	16.3	7.05	204	Healthy	Unknown	Single	Fish_biological_matrix	0.75	μg g⁻¹ wet weight
458	doi: 10.1080/00498254.2020.1747119	10.1080/00498254.2020.1747119	doi: 10.1080/00498254.2020.1747119|Oncorhynchus mykiss|Bath_or_waterborne|42.5|Liver|3	Oncorhynchus mykiss	Bath_or_waterborne	42.5	Liver	3	16.3	7.05	204	Healthy	Unknown	Single	Fish_biological_matrix	0.6	μg g⁻¹ wet weight
459	doi: 10.1080/00498254.2020.1747119	10.1080/00498254.2020.1747119	doi: 10.1080/00498254.2020.1747119|Oncorhynchus mykiss|Bath_or_waterborne|42.5|Liver|4	Oncorhynchus mykiss	Bath_or_waterborne	42.5	Liver	4	16.3	7.05	204	Healthy	Unknown	Single	Fish_biological_matrix	0.62	μg g⁻¹ wet weight
460	doi: 10.1080/00498254.2020.1747119	10.1080/00498254.2020.1747119	doi: 10.1080/00498254.2020.1747119|Oncorhynchus mykiss|Bath_or_waterborne|42.5|Liver|6	Oncorhynchus mykiss	Bath_or_waterborne	42.5	Liver	6	16.3	7.05	204	Healthy	Unknown	Single	Fish_biological_matrix	0.55	μg g⁻¹ wet weight
461	doi: 10.1080/00498254.2020.1747119	10.1080/00498254.2020.1747119	doi: 10.1080/00498254.2020.1747119|Oncorhynchus mykiss|Bath_or_waterborne|42.5|Liver|8	Oncorhynchus mykiss	Bath_or_waterborne	42.5	Liver	8	16.3	7.05	204	Healthy	Unknown	Single	Fish_biological_matrix	0.49	μg g⁻¹ wet weight
462	doi: 10.1080/00498254.2020.1747119	10.1080/00498254.2020.1747119	doi: 10.1080/00498254.2020.1747119|Oncorhynchus mykiss|Bath_or_waterborne|42.5|Liver|12	Oncorhynchus mykiss	Bath_or_waterborne	42.5	Liver	12	16.3	7.05	204	Healthy	Unknown	Single	Fish_biological_matrix	0.39	μg g⁻¹ wet weight
463	doi: 10.1080/00498254.2020.1747119	10.1080/00498254.2020.1747119	doi: 10.1080/00498254.2020.1747119|Oncorhynchus mykiss|Bath_or_waterborne|42.5|Liver|24	Oncorhynchus mykiss	Bath_or_waterborne	42.5	Liver	24	16.3	7.05	204	Healthy	Unknown	Single	Fish_biological_matrix	0.26	μg g⁻¹ wet weight
464	doi: 10.1080/00498254.2020.1747119	10.1080/00498254.2020.1747119	doi: 10.1080/00498254.2020.1747119|Oncorhynchus mykiss|Bath_or_waterborne|42.5|Liver|48	Oncorhynchus mykiss	Bath_or_waterborne	42.5	Liver	48	16.3	7.05	204	Healthy	Unknown	Single	Fish_biological_matrix	0.18	μg g⁻¹ wet weight
465	doi: 10.1080/00498254.2020.1747119	10.1080/00498254.2020.1747119	doi: 10.1080/00498254.2020.1747119|Oncorhynchus mykiss|Bath_or_waterborne|42.5|Liver|72	Oncorhynchus mykiss	Bath_or_waterborne	42.5	Liver	72	16.3	7.05	204	Healthy	Unknown	Single	Fish_biological_matrix	0.13	μg g⁻¹ wet weight
466	doi: 10.1080/00498254.2020.1747119	10.1080/00498254.2020.1747119	doi: 10.1080/00498254.2020.1747119|Oncorhynchus mykiss|Bath_or_waterborne|42.5|Liver|96	Oncorhynchus mykiss	Bath_or_waterborne	42.5	Liver	96	16.3	7.05	204	Healthy	Unknown	Single	Fish_biological_matrix	0.09	μg g⁻¹ wet weight
467	doi: 10.1080/00498254.2020.1747119	10.1080/00498254.2020.1747119	doi: 10.1080/00498254.2020.1747119|Oncorhynchus mykiss|Bath_or_waterborne|42.5|Liver|120	Oncorhynchus mykiss	Bath_or_waterborne	42.5	Liver	120	16.3	7.05	204	Healthy	Unknown	Single	Fish_biological_matrix	0.07	μg g⁻¹ wet weight
468	doi: 10.1080/00498254.2020.1747119	10.1080/00498254.2020.1747119	doi: 10.1080/00498254.2020.1747119|Oncorhynchus mykiss|Bath_or_waterborne|42.5|Kidney|0.25	Oncorhynchus mykiss	Bath_or_waterborne	42.5	Kidney	0.25	16.3	7.05	204	Healthy	Unknown	Single	Fish_biological_matrix	0.8	μg g⁻¹ wet weight
469	doi: 10.1080/00498254.2020.1747119	10.1080/00498254.2020.1747119	doi: 10.1080/00498254.2020.1747119|Oncorhynchus mykiss|Bath_or_waterborne|42.5|Kidney|0.5	Oncorhynchus mykiss	Bath_or_waterborne	42.5	Kidney	0.5	16.3	7.05	204	Healthy	Unknown	Single	Fish_biological_matrix	0.95	μg g⁻¹ wet weight
470	doi: 10.1080/00498254.2020.1747119	10.1080/00498254.2020.1747119	doi: 10.1080/00498254.2020.1747119|Oncorhynchus mykiss|Bath_or_waterborne|42.5|Kidney|0.75	Oncorhynchus mykiss	Bath_or_waterborne	42.5	Kidney	0.75	16.3	7.05	204	Healthy	Unknown	Single	Fish_biological_matrix	1.01	μg g⁻¹ wet weight
471	doi: 10.1080/00498254.2020.1747119	10.1080/00498254.2020.1747119	doi: 10.1080/00498254.2020.1747119|Oncorhynchus mykiss|Bath_or_waterborne|42.5|Kidney|1	Oncorhynchus mykiss	Bath_or_waterborne	42.5	Kidney	1	16.3	7.05	204	Healthy	Unknown	Single	Fish_biological_matrix	1.01	μg g⁻¹ wet weight
472	doi: 10.1080/00498254.2020.1747119	10.1080/00498254.2020.1747119	doi: 10.1080/00498254.2020.1747119|Oncorhynchus mykiss|Bath_or_waterborne|42.5|Kidney|2	Oncorhynchus mykiss	Bath_or_waterborne	42.5	Kidney	2	16.3	7.05	204	Healthy	Unknown	Single	Fish_biological_matrix	0.93	μg g⁻¹ wet weight
473	doi: 10.1080/00498254.2020.1747119	10.1080/00498254.2020.1747119	doi: 10.1080/00498254.2020.1747119|Oncorhynchus mykiss|Bath_or_waterborne|42.5|Kidney|3	Oncorhynchus mykiss	Bath_or_waterborne	42.5	Kidney	3	16.3	7.05	204	Healthy	Unknown	Single	Fish_biological_matrix	0.88	μg g⁻¹ wet weight
474	doi: 10.1080/00498254.2020.1747119	10.1080/00498254.2020.1747119	doi: 10.1080/00498254.2020.1747119|Oncorhynchus mykiss|Bath_or_waterborne|42.5|Kidney|4	Oncorhynchus mykiss	Bath_or_waterborne	42.5	Kidney	4	16.3	7.05	204	Healthy	Unknown	Single	Fish_biological_matrix	0.82	μg g⁻¹ wet weight
475	doi: 10.1080/00498254.2020.1747119	10.1080/00498254.2020.1747119	doi: 10.1080/00498254.2020.1747119|Oncorhynchus mykiss|Bath_or_waterborne|42.5|Kidney|6	Oncorhynchus mykiss	Bath_or_waterborne	42.5	Kidney	6	16.3	7.05	204	Healthy	Unknown	Single	Fish_biological_matrix	0.78	μg g⁻¹ wet weight
476	doi: 10.1080/00498254.2020.1747119	10.1080/00498254.2020.1747119	doi: 10.1080/00498254.2020.1747119|Oncorhynchus mykiss|Bath_or_waterborne|42.5|Kidney|8	Oncorhynchus mykiss	Bath_or_waterborne	42.5	Kidney	8	16.3	7.05	204	Healthy	Unknown	Single	Fish_biological_matrix	0.72	μg g⁻¹ wet weight
477	doi: 10.1080/00498254.2020.1747119	10.1080/00498254.2020.1747119	doi: 10.1080/00498254.2020.1747119|Oncorhynchus mykiss|Bath_or_waterborne|42.5|Kidney|12	Oncorhynchus mykiss	Bath_or_waterborne	42.5	Kidney	12	16.3	7.05	204	Healthy	Unknown	Single	Fish_biological_matrix	0.61	μg g⁻¹ wet weight
478	doi: 10.1080/00498254.2020.1747119	10.1080/00498254.2020.1747119	doi: 10.1080/00498254.2020.1747119|Oncorhynchus mykiss|Bath_or_waterborne|42.5|Kidney|24	Oncorhynchus mykiss	Bath_or_waterborne	42.5	Kidney	24	16.3	7.05	204	Healthy	Unknown	Single	Fish_biological_matrix	0.4	μg g⁻¹ wet weight
479	doi: 10.1080/00498254.2020.1747119	10.1080/00498254.2020.1747119	doi: 10.1080/00498254.2020.1747119|Oncorhynchus mykiss|Bath_or_waterborne|42.5|Kidney|48	Oncorhynchus mykiss	Bath_or_waterborne	42.5	Kidney	48	16.3	7.05	204	Healthy	Unknown	Single	Fish_biological_matrix	0.28	μg g⁻¹ wet weight
480	doi: 10.1080/00498254.2020.1747119	10.1080/00498254.2020.1747119	doi: 10.1080/00498254.2020.1747119|Oncorhynchus mykiss|Bath_or_waterborne|42.5|Kidney|72	Oncorhynchus mykiss	Bath_or_waterborne	42.5	Kidney	72	16.3	7.05	204	Healthy	Unknown	Single	Fish_biological_matrix	0.19	μg g⁻¹ wet weight
481	doi: 10.1080/00498254.2020.1747119	10.1080/00498254.2020.1747119	doi: 10.1080/00498254.2020.1747119|Oncorhynchus mykiss|Bath_or_waterborne|42.5|Kidney|96	Oncorhynchus mykiss	Bath_or_waterborne	42.5	Kidney	96	16.3	7.05	204	Healthy	Unknown	Single	Fish_biological_matrix	0.13	μg g⁻¹ wet weight
482	doi: 10.1080/00498254.2020.1747119	10.1080/00498254.2020.1747119	doi: 10.1080/00498254.2020.1747119|Oncorhynchus mykiss|Bath_or_waterborne|42.5|Kidney|120	Oncorhynchus mykiss	Bath_or_waterborne	42.5	Kidney	120	16.3	7.05	204	Healthy	Unknown	Single	Fish_biological_matrix	0.09	μg g⁻¹ wet weight
483	doi: 10.1080/00498254.2020.1747119	10.1080/00498254.2020.1747119	doi: 10.1080/00498254.2020.1747119|Oncorhynchus mykiss|Bath_or_waterborne|42.5|Gut|0.25	Oncorhynchus mykiss	Bath_or_waterborne	42.5	Gut	0.25	16.3	7.05	204	Healthy	Unknown	Single	Fish_biological_matrix	0.26	μg g⁻¹ wet weight
484	doi: 10.1080/00498254.2020.1747119	10.1080/00498254.2020.1747119	doi: 10.1080/00498254.2020.1747119|Oncorhynchus mykiss|Bath_or_waterborne|42.5|Gut|0.5	Oncorhynchus mykiss	Bath_or_waterborne	42.5	Gut	0.5	16.3	7.05	204	Healthy	Unknown	Single	Fish_biological_matrix	0.33	μg g⁻¹ wet weight
485	doi: 10.1080/00498254.2020.1747119	10.1080/00498254.2020.1747119	doi: 10.1080/00498254.2020.1747119|Oncorhynchus mykiss|Bath_or_waterborne|42.5|Gut|0.75	Oncorhynchus mykiss	Bath_or_waterborne	42.5	Gut	0.75	16.3	7.05	204	Healthy	Unknown	Single	Fish_biological_matrix	0.41	μg g⁻¹ wet weight
486	doi: 10.1080/00498254.2020.1747119	10.1080/00498254.2020.1747119	doi: 10.1080/00498254.2020.1747119|Oncorhynchus mykiss|Bath_or_waterborne|42.5|Gut|1	Oncorhynchus mykiss	Bath_or_waterborne	42.5	Gut	1	16.3	7.05	204	Healthy	Unknown	Single	Fish_biological_matrix	0.44	μg g⁻¹ wet weight
487	doi: 10.1080/00498254.2020.1747119	10.1080/00498254.2020.1747119	doi: 10.1080/00498254.2020.1747119|Oncorhynchus mykiss|Bath_or_waterborne|42.5|Gut|2	Oncorhynchus mykiss	Bath_or_waterborne	42.5	Gut	2	16.3	7.05	204	Healthy	Unknown	Single	Fish_biological_matrix	0.41	μg g⁻¹ wet weight
488	doi: 10.1080/00498254.2020.1747119	10.1080/00498254.2020.1747119	doi: 10.1080/00498254.2020.1747119|Oncorhynchus mykiss|Bath_or_waterborne|42.5|Gut|3	Oncorhynchus mykiss	Bath_or_waterborne	42.5	Gut	3	16.3	7.05	204	Healthy	Unknown	Single	Fish_biological_matrix	0.33	μg g⁻¹ wet weight
489	doi: 10.1080/00498254.2020.1747119	10.1080/00498254.2020.1747119	doi: 10.1080/00498254.2020.1747119|Oncorhynchus mykiss|Bath_or_waterborne|42.5|Gut|4	Oncorhynchus mykiss	Bath_or_waterborne	42.5	Gut	4	16.3	7.05	204	Healthy	Unknown	Single	Fish_biological_matrix	0.3	μg g⁻¹ wet weight
490	doi: 10.1080/00498254.2020.1747119	10.1080/00498254.2020.1747119	doi: 10.1080/00498254.2020.1747119|Oncorhynchus mykiss|Bath_or_waterborne|42.5|Gut|6	Oncorhynchus mykiss	Bath_or_waterborne	42.5	Gut	6	16.3	7.05	204	Healthy	Unknown	Single	Fish_biological_matrix	0.27	μg g⁻¹ wet weight
491	doi: 10.1080/00498254.2020.1747119	10.1080/00498254.2020.1747119	doi: 10.1080/00498254.2020.1747119|Oncorhynchus mykiss|Bath_or_waterborne|42.5|Gut|8	Oncorhynchus mykiss	Bath_or_waterborne	42.5	Gut	8	16.3	7.05	204	Healthy	Unknown	Single	Fish_biological_matrix	0.25	μg g⁻¹ wet weight
492	doi: 10.1080/00498254.2020.1747119	10.1080/00498254.2020.1747119	doi: 10.1080/00498254.2020.1747119|Oncorhynchus mykiss|Bath_or_waterborne|42.5|Gut|12	Oncorhynchus mykiss	Bath_or_waterborne	42.5	Gut	12	16.3	7.05	204	Healthy	Unknown	Single	Fish_biological_matrix	0.2	μg g⁻¹ wet weight
493	doi: 10.1080/00498254.2020.1747119	10.1080/00498254.2020.1747119	doi: 10.1080/00498254.2020.1747119|Oncorhynchus mykiss|Bath_or_waterborne|42.5|Gut|24	Oncorhynchus mykiss	Bath_or_waterborne	42.5	Gut	24	16.3	7.05	204	Healthy	Unknown	Single	Fish_biological_matrix	0.13	μg g⁻¹ wet weight
494	doi: 10.1080/00498254.2020.1747119	10.1080/00498254.2020.1747119	doi: 10.1080/00498254.2020.1747119|Oncorhynchus mykiss|Bath_or_waterborne|42.5|Gut|48	Oncorhynchus mykiss	Bath_or_waterborne	42.5	Gut	48	16.3	7.05	204	Healthy	Unknown	Single	Fish_biological_matrix	0.09	μg g⁻¹ wet weight
495	doi: 10.1080/00498254.2020.1747119	10.1080/00498254.2020.1747119	doi: 10.1080/00498254.2020.1747119|Oncorhynchus mykiss|Bath_or_waterborne|42.5|Gut|72	Oncorhynchus mykiss	Bath_or_waterborne	42.5	Gut	72	16.3	7.05	204	Healthy	Unknown	Single	Fish_biological_matrix	0.06	μg g⁻¹ wet weight
496	doi: 10.1080/00498254.2020.1747119	10.1080/00498254.2020.1747119	doi: 10.1080/00498254.2020.1747119|Oncorhynchus mykiss|Bath_or_waterborne|42.5|Gut|96	Oncorhynchus mykiss	Bath_or_waterborne	42.5	Gut	96	16.3	7.05	204	Healthy	Unknown	Single	Fish_biological_matrix	0.05	μg g⁻¹ wet weight
497	doi: 10.1080/00498254.2020.1747119	10.1080/00498254.2020.1747119	doi: 10.1080/00498254.2020.1747119|Oncorhynchus mykiss|Bath_or_waterborne|42.5|Gut|120	Oncorhynchus mykiss	Bath_or_waterborne	42.5	Gut	120	16.3	7.05	204	Healthy	Unknown	Single	Fish_biological_matrix	0.04	μg g⁻¹ wet weight
702	doi: 10.1111/j.1365-2885.1992.tb00987.x	10.1111/j.1365-2885.1992.tb00987.x	doi: 10.1111/j.1365-2885.1992.tb00987.x|Oncorhynchus mykiss|Intravenous|5|Plasma|0.02	Oncorhynchus mykiss	Intravenous	5	Plasma	0.02	15	7.2	65	Healthy	Unknown	Single	Fish_plasma_serum	3.05	μg mL⁻¹
703	doi: 10.1111/j.1365-2885.1992.tb00987.x	10.1111/j.1365-2885.1992.tb00987.x	doi: 10.1111/j.1365-2885.1992.tb00987.x|Oncorhynchus mykiss|Intravenous|5|Plasma|0.04	Oncorhynchus mykiss	Intravenous	5	Plasma	0.04	15	7.2	65	Healthy	Unknown	Single	Fish_plasma_serum	2.62	μg mL⁻¹
704	doi: 10.1111/j.1365-2885.1992.tb00987.x	10.1111/j.1365-2885.1992.tb00987.x	doi: 10.1111/j.1365-2885.1992.tb00987.x|Oncorhynchus mykiss|Intravenous|5|Plasma|0.1	Oncorhynchus mykiss	Intravenous	5	Plasma	0.1	15	7.2	65	Healthy	Unknown	Single	Fish_plasma_serum	2.37	μg mL⁻¹
705	doi: 10.1111/j.1365-2885.1992.tb00987.x	10.1111/j.1365-2885.1992.tb00987.x	doi: 10.1111/j.1365-2885.1992.tb00987.x|Oncorhynchus mykiss|Intravenous|5|Plasma|0.2	Oncorhynchus mykiss	Intravenous	5	Plasma	0.2	15	7.2	65	Healthy	Unknown	Single	Fish_plasma_serum	2.26	μg mL⁻¹
706	doi: 10.1111/j.1365-2885.1992.tb00987.x	10.1111/j.1365-2885.1992.tb00987.x	doi: 10.1111/j.1365-2885.1992.tb00987.x|Oncorhynchus mykiss|Intravenous|5|Plasma|0.3	Oncorhynchus mykiss	Intravenous	5	Plasma	0.3	15	7.2	65	Healthy	Unknown	Single	Fish_plasma_serum	2.23	μg mL⁻¹
707	doi: 10.1111/j.1365-2885.1992.tb00987.x	10.1111/j.1365-2885.1992.tb00987.x	doi: 10.1111/j.1365-2885.1992.tb00987.x|Oncorhynchus mykiss|Intravenous|5|Plasma|0.5	Oncorhynchus mykiss	Intravenous	5	Plasma	0.5	15	7.2	65	Healthy	Unknown	Single	Fish_plasma_serum	2.08	μg mL⁻¹
708	doi: 10.1111/j.1365-2885.1992.tb00987.x	10.1111/j.1365-2885.1992.tb00987.x	doi: 10.1111/j.1365-2885.1992.tb00987.x|Oncorhynchus mykiss|Intravenous|5|Plasma|0.75	Oncorhynchus mykiss	Intravenous	5	Plasma	0.75	15	7.2	65	Healthy	Unknown	Single	Fish_plasma_serum	2.05	μg mL⁻¹
709	doi: 10.1111/j.1365-2885.1992.tb00987.x	10.1111/j.1365-2885.1992.tb00987.x	doi: 10.1111/j.1365-2885.1992.tb00987.x|Oncorhynchus mykiss|Intravenous|5|Plasma|4	Oncorhynchus mykiss	Intravenous	5	Plasma	4	15	7.2	65	Healthy	Unknown	Single	Fish_plasma_serum	1.69	μg mL⁻¹
710	doi: 10.1111/j.1365-2885.1992.tb00987.x	10.1111/j.1365-2885.1992.tb00987.x	doi: 10.1111/j.1365-2885.1992.tb00987.x|Oncorhynchus mykiss|Intravenous|5|Plasma|12	Oncorhynchus mykiss	Intravenous	5	Plasma	12	15	7.2	65	Healthy	Unknown	Single	Fish_plasma_serum	1.26	μg mL⁻¹
711	doi: 10.1111/j.1365-2885.1992.tb00987.x	10.1111/j.1365-2885.1992.tb00987.x	doi: 10.1111/j.1365-2885.1992.tb00987.x|Oncorhynchus mykiss|Intravenous|5|Plasma|24	Oncorhynchus mykiss	Intravenous	5	Plasma	24	15	7.2	65	Healthy	Unknown	Single	Fish_plasma_serum	0.75	μg mL⁻¹
712	doi: 10.1111/j.1365-2885.1992.tb00987.x	10.1111/j.1365-2885.1992.tb00987.x	doi: 10.1111/j.1365-2885.1992.tb00987.x|Oncorhynchus mykiss|Intravenous|5|Plasma|48	Oncorhynchus mykiss	Intravenous	5	Plasma	48	15	7.2	65	Healthy	Unknown	Single	Fish_plasma_serum	0.29	μg mL⁻¹
713	doi: 10.1111/j.1365-2885.1992.tb00987.x	10.1111/j.1365-2885.1992.tb00987.x	doi: 10.1111/j.1365-2885.1992.tb00987.x|Oncorhynchus mykiss|Intravenous|5|Plasma|60	Oncorhynchus mykiss	Intravenous	5	Plasma	60	15	7.2	65	Healthy	Unknown	Single	Fish_plasma_serum	0.19	μg mL⁻¹
714	doi: 10.1111/j.1365-2885.1992.tb00987.x	10.1111/j.1365-2885.1992.tb00987.x	doi: 10.1111/j.1365-2885.1992.tb00987.x|Oncorhynchus mykiss|Intravenous|10|Plasma|0.02	Oncorhynchus mykiss	Intravenous	10	Plasma	0.02	15	7.2	65	Healthy	Unknown	Single	Fish_plasma_serum	5.41	μg mL⁻¹
715	doi: 10.1111/j.1365-2885.1992.tb00987.x	10.1111/j.1365-2885.1992.tb00987.x	doi: 10.1111/j.1365-2885.1992.tb00987.x|Oncorhynchus mykiss|Intravenous|10|Plasma|0.04	Oncorhynchus mykiss	Intravenous	10	Plasma	0.04	15	7.2	65	Healthy	Unknown	Single	Fish_plasma_serum	4.87	μg mL⁻¹
716	doi: 10.1111/j.1365-2885.1992.tb00987.x	10.1111/j.1365-2885.1992.tb00987.x	doi: 10.1111/j.1365-2885.1992.tb00987.x|Oncorhynchus mykiss|Intravenous|10|Plasma|0.1	Oncorhynchus mykiss	Intravenous	10	Plasma	0.1	15	7.2	65	Healthy	Unknown	Single	Fish_plasma_serum	4.66	μg mL⁻¹
717	doi: 10.1111/j.1365-2885.1992.tb00987.x	10.1111/j.1365-2885.1992.tb00987.x	doi: 10.1111/j.1365-2885.1992.tb00987.x|Oncorhynchus mykiss|Intravenous|10|Plasma|0.2	Oncorhynchus mykiss	Intravenous	10	Plasma	0.2	15	7.2	65	Healthy	Unknown	Single	Fish_plasma_serum	4.35	μg mL⁻¹
718	doi: 10.1111/j.1365-2885.1992.tb00987.x	10.1111/j.1365-2885.1992.tb00987.x	doi: 10.1111/j.1365-2885.1992.tb00987.x|Oncorhynchus mykiss|Intravenous|10|Plasma|0.3	Oncorhynchus mykiss	Intravenous	10	Plasma	0.3	15	7.2	65	Healthy	Unknown	Single	Fish_plasma_serum	4.24	μg mL⁻¹
719	doi: 10.1111/j.1365-2885.1992.tb00987.x	10.1111/j.1365-2885.1992.tb00987.x	doi: 10.1111/j.1365-2885.1992.tb00987.x|Oncorhynchus mykiss|Intravenous|10|Plasma|0.5	Oncorhynchus mykiss	Intravenous	10	Plasma	0.5	15	7.2	65	Healthy	Unknown	Single	Fish_plasma_serum	4.13	μg mL⁻¹
720	doi: 10.1111/j.1365-2885.1992.tb00987.x	10.1111/j.1365-2885.1992.tb00987.x	doi: 10.1111/j.1365-2885.1992.tb00987.x|Oncorhynchus mykiss|Intravenous|10|Plasma|0.75	Oncorhynchus mykiss	Intravenous	10	Plasma	0.75	15	7.2	65	Healthy	Unknown	Single	Fish_plasma_serum	4.02	μg mL⁻¹
721	doi: 10.1111/j.1365-2885.1992.tb00987.x	10.1111/j.1365-2885.1992.tb00987.x	doi: 10.1111/j.1365-2885.1992.tb00987.x|Oncorhynchus mykiss|Intravenous|10|Plasma|4	Oncorhynchus mykiss	Intravenous	10	Plasma	4	15	7.2	65	Healthy	Unknown	Single	Fish_plasma_serum	3.4	μg mL⁻¹
722	doi: 10.1111/j.1365-2885.1992.tb00987.x	10.1111/j.1365-2885.1992.tb00987.x	doi: 10.1111/j.1365-2885.1992.tb00987.x|Oncorhynchus mykiss|Intravenous|10|Plasma|12	Oncorhynchus mykiss	Intravenous	10	Plasma	12	15	7.2	65	Healthy	Unknown	Single	Fish_plasma_serum	2.64	μg mL⁻¹
723	doi: 10.1111/j.1365-2885.1992.tb00987.x	10.1111/j.1365-2885.1992.tb00987.x	doi: 10.1111/j.1365-2885.1992.tb00987.x|Oncorhynchus mykiss|Intravenous|10|Plasma|24	Oncorhynchus mykiss	Intravenous	10	Plasma	24	15	7.2	65	Healthy	Unknown	Single	Fish_plasma_serum	1.69	μg mL⁻¹
724	doi: 10.1111/j.1365-2885.1992.tb00987.x	10.1111/j.1365-2885.1992.tb00987.x	doi: 10.1111/j.1365-2885.1992.tb00987.x|Oncorhynchus mykiss|Intravenous|10|Plasma|48	Oncorhynchus mykiss	Intravenous	10	Plasma	48	15	7.2	65	Healthy	Unknown	Single	Fish_plasma_serum	0.67	μg mL⁻¹
725	doi: 10.1111/j.1365-2885.1992.tb00987.x	10.1111/j.1365-2885.1992.tb00987.x	doi: 10.1111/j.1365-2885.1992.tb00987.x|Oncorhynchus mykiss|Intravenous|10|Plasma|60	Oncorhynchus mykiss	Intravenous	10	Plasma	60	15	7.2	65	Healthy	Unknown	Single	Fish_plasma_serum	0.49	μg mL⁻¹
726	doi: 10.1111/j.1365-2885.1992.tb00987.x	10.1111/j.1365-2885.1992.tb00987.x	doi: 10.1111/j.1365-2885.1992.tb00987.x|Oncorhynchus mykiss|Oral|5|Plasma|0.07	Oncorhynchus mykiss	Oral	5	Plasma	0.07	15	7.2	65	Healthy	Unknown	Single	Fish_plasma_serum	0.11	μg mL⁻¹
727	doi: 10.1111/j.1365-2885.1992.tb00987.x	10.1111/j.1365-2885.1992.tb00987.x	doi: 10.1111/j.1365-2885.1992.tb00987.x|Oncorhynchus mykiss|Oral|5|Plasma|0.17	Oncorhynchus mykiss	Oral	5	Plasma	0.17	15	7.2	65	Healthy	Unknown	Single	Fish_plasma_serum	0.16	μg mL⁻¹
728	doi: 10.1111/j.1365-2885.1992.tb00987.x	10.1111/j.1365-2885.1992.tb00987.x	doi: 10.1111/j.1365-2885.1992.tb00987.x|Oncorhynchus mykiss|Oral|5|Plasma|0.32	Oncorhynchus mykiss	Oral	5	Plasma	0.32	15	7.2	65	Healthy	Unknown	Single	Fish_plasma_serum	0.2	μg mL⁻¹
729	doi: 10.1111/j.1365-2885.1992.tb00987.x	10.1111/j.1365-2885.1992.tb00987.x	doi: 10.1111/j.1365-2885.1992.tb00987.x|Oncorhynchus mykiss|Oral|5|Plasma|0.5	Oncorhynchus mykiss	Oral	5	Plasma	0.5	15	7.2	65	Healthy	Unknown	Single	Fish_plasma_serum	0.26	μg mL⁻¹
730	doi: 10.1111/j.1365-2885.1992.tb00987.x	10.1111/j.1365-2885.1992.tb00987.x	doi: 10.1111/j.1365-2885.1992.tb00987.x|Oncorhynchus mykiss|Oral|5|Plasma|0.75	Oncorhynchus mykiss	Oral	5	Plasma	0.75	15	7.2	65	Healthy	Unknown	Single	Fish_plasma_serum	0.3	μg mL⁻¹
731	doi: 10.1111/j.1365-2885.1992.tb00987.x	10.1111/j.1365-2885.1992.tb00987.x	doi: 10.1111/j.1365-2885.1992.tb00987.x|Oncorhynchus mykiss|Oral|5|Plasma|1	Oncorhynchus mykiss	Oral	5	Plasma	1	15	7.2	65	Healthy	Unknown	Single	Fish_plasma_serum	0.31	μg mL⁻¹
732	doi: 10.1111/j.1365-2885.1992.tb00987.x	10.1111/j.1365-2885.1992.tb00987.x	doi: 10.1111/j.1365-2885.1992.tb00987.x|Oncorhynchus mykiss|Oral|5|Plasma|2	Oncorhynchus mykiss	Oral	5	Plasma	2	15	7.2	65	Healthy	Unknown	Single	Fish_plasma_serum	0.4	μg mL⁻¹
733	doi: 10.1111/j.1365-2885.1992.tb00987.x	10.1111/j.1365-2885.1992.tb00987.x	doi: 10.1111/j.1365-2885.1992.tb00987.x|Oncorhynchus mykiss|Oral|5|Plasma|4	Oncorhynchus mykiss	Oral	5	Plasma	4	15	7.2	65	Healthy	Unknown	Single	Fish_plasma_serum	0.5	μg mL⁻¹
734	doi: 10.1111/j.1365-2885.1992.tb00987.x	10.1111/j.1365-2885.1992.tb00987.x	doi: 10.1111/j.1365-2885.1992.tb00987.x|Oncorhynchus mykiss|Oral|5|Plasma|6	Oncorhynchus mykiss	Oral	5	Plasma	6	15	7.2	65	Healthy	Unknown	Single	Fish_plasma_serum	0.67	μg mL⁻¹
735	doi: 10.1111/j.1365-2885.1992.tb00987.x	10.1111/j.1365-2885.1992.tb00987.x	doi: 10.1111/j.1365-2885.1992.tb00987.x|Oncorhynchus mykiss|Oral|5|Plasma|8	Oncorhynchus mykiss	Oral	5	Plasma	8	15	7.2	65	Healthy	Unknown	Single	Fish_plasma_serum	0.62	μg mL⁻¹
736	doi: 10.1111/j.1365-2885.1992.tb00987.x	10.1111/j.1365-2885.1992.tb00987.x	doi: 10.1111/j.1365-2885.1992.tb00987.x|Oncorhynchus mykiss|Oral|5|Plasma|12	Oncorhynchus mykiss	Oral	5	Plasma	12	15	7.2	65	Healthy	Unknown	Single	Fish_plasma_serum	0.5	μg mL⁻¹
737	doi: 10.1111/j.1365-2885.1992.tb00987.x	10.1111/j.1365-2885.1992.tb00987.x	doi: 10.1111/j.1365-2885.1992.tb00987.x|Oncorhynchus mykiss|Oral|5|Plasma|24	Oncorhynchus mykiss	Oral	5	Plasma	24	15	7.2	65	Healthy	Unknown	Single	Fish_plasma_serum	0.33	μg mL⁻¹
738	doi: 10.1111/j.1365-2885.1992.tb00987.x	10.1111/j.1365-2885.1992.tb00987.x	doi: 10.1111/j.1365-2885.1992.tb00987.x|Oncorhynchus mykiss|Oral|5|Plasma|36	Oncorhynchus mykiss	Oral	5	Plasma	36	15	7.2	65	Healthy	Unknown	Single	Fish_plasma_serum	0.2	μg mL⁻¹
739	doi: 10.1111/j.1365-2885.1992.tb00987.x	10.1111/j.1365-2885.1992.tb00987.x	doi: 10.1111/j.1365-2885.1992.tb00987.x|Oncorhynchus mykiss|Oral|5|Plasma|48	Oncorhynchus mykiss	Oral	5	Plasma	48	15	7.2	65	Healthy	Unknown	Single	Fish_plasma_serum	0.11	μg mL⁻¹
740	doi: 10.1111/j.1365-2885.1992.tb00987.x	10.1111/j.1365-2885.1992.tb00987.x	doi: 10.1111/j.1365-2885.1992.tb00987.x|Oncorhynchus mykiss|Oral|5|Plasma|60	Oncorhynchus mykiss	Oral	5	Plasma	60	15	7.2	65	Healthy	Unknown	Single	Fish_plasma_serum	0.08	μg mL⁻¹
741	doi: 10.1111/j.1365-2885.1992.tb00987.x	10.1111/j.1365-2885.1992.tb00987.x	doi: 10.1111/j.1365-2885.1992.tb00987.x|Oncorhynchus mykiss|Oral|10|Plasma|0.07	Oncorhynchus mykiss	Oral	10	Plasma	0.07	15	7.2	65	Healthy	Unknown	Single	Fish_plasma_serum	0.14	μg mL⁻¹
742	doi: 10.1111/j.1365-2885.1992.tb00987.x	10.1111/j.1365-2885.1992.tb00987.x	doi: 10.1111/j.1365-2885.1992.tb00987.x|Oncorhynchus mykiss|Oral|10|Plasma|0.17	Oncorhynchus mykiss	Oral	10	Plasma	0.17	15	7.2	65	Healthy	Unknown	Single	Fish_plasma_serum	0.2	μg mL⁻¹
743	doi: 10.1111/j.1365-2885.1992.tb00987.x	10.1111/j.1365-2885.1992.tb00987.x	doi: 10.1111/j.1365-2885.1992.tb00987.x|Oncorhynchus mykiss|Oral|10|Plasma|0.32	Oncorhynchus mykiss	Oral	10	Plasma	0.32	15	7.2	65	Healthy	Unknown	Single	Fish_plasma_serum	0.26	μg mL⁻¹
744	doi: 10.1111/j.1365-2885.1992.tb00987.x	10.1111/j.1365-2885.1992.tb00987.x	doi: 10.1111/j.1365-2885.1992.tb00987.x|Oncorhynchus mykiss|Oral|10|Plasma|0.5	Oncorhynchus mykiss	Oral	10	Plasma	0.5	15	7.2	65	Healthy	Unknown	Single	Fish_plasma_serum	0.33	μg mL⁻¹
745	doi: 10.1111/j.1365-2885.1992.tb00987.x	10.1111/j.1365-2885.1992.tb00987.x	doi: 10.1111/j.1365-2885.1992.tb00987.x|Oncorhynchus mykiss|Oral|10|Plasma|0.75	Oncorhynchus mykiss	Oral	10	Plasma	0.75	15	7.2	65	Healthy	Unknown	Single	Fish_plasma_serum	0.48	μg mL⁻¹
746	doi: 10.1111/j.1365-2885.1992.tb00987.x	10.1111/j.1365-2885.1992.tb00987.x	doi: 10.1111/j.1365-2885.1992.tb00987.x|Oncorhynchus mykiss|Oral|10|Plasma|1	Oncorhynchus mykiss	Oral	10	Plasma	1	15	7.2	65	Healthy	Unknown	Single	Fish_plasma_serum	0.5	μg mL⁻¹
747	doi: 10.1111/j.1365-2885.1992.tb00987.x	10.1111/j.1365-2885.1992.tb00987.x	doi: 10.1111/j.1365-2885.1992.tb00987.x|Oncorhynchus mykiss|Oral|10|Plasma|2	Oncorhynchus mykiss	Oral	10	Plasma	2	15	7.2	65	Healthy	Unknown	Single	Fish_plasma_serum	0.56	μg mL⁻¹
748	doi: 10.1111/j.1365-2885.1992.tb00987.x	10.1111/j.1365-2885.1992.tb00987.x	doi: 10.1111/j.1365-2885.1992.tb00987.x|Oncorhynchus mykiss|Oral|10|Plasma|4	Oncorhynchus mykiss	Oral	10	Plasma	4	15	7.2	65	Healthy	Unknown	Single	Fish_plasma_serum	0.68	μg mL⁻¹
749	doi: 10.1111/j.1365-2885.1992.tb00987.x	10.1111/j.1365-2885.1992.tb00987.x	doi: 10.1111/j.1365-2885.1992.tb00987.x|Oncorhynchus mykiss|Oral|10|Plasma|6	Oncorhynchus mykiss	Oral	10	Plasma	6	15	7.2	65	Healthy	Unknown	Single	Fish_plasma_serum	0.82	μg mL⁻¹
750	doi: 10.1111/j.1365-2885.1992.tb00987.x	10.1111/j.1365-2885.1992.tb00987.x	doi: 10.1111/j.1365-2885.1992.tb00987.x|Oncorhynchus mykiss|Oral|10|Plasma|8	Oncorhynchus mykiss	Oral	10	Plasma	8	15	7.2	65	Healthy	Unknown	Single	Fish_plasma_serum	0.75	μg mL⁻¹
751	doi: 10.1111/j.1365-2885.1992.tb00987.x	10.1111/j.1365-2885.1992.tb00987.x	doi: 10.1111/j.1365-2885.1992.tb00987.x|Oncorhynchus mykiss|Oral|10|Plasma|12	Oncorhynchus mykiss	Oral	10	Plasma	12	15	7.2	65	Healthy	Unknown	Single	Fish_plasma_serum	0.56	μg mL⁻¹
752	doi: 10.1111/j.1365-2885.1992.tb00987.x	10.1111/j.1365-2885.1992.tb00987.x	doi: 10.1111/j.1365-2885.1992.tb00987.x|Oncorhynchus mykiss|Oral|10|Plasma|24	Oncorhynchus mykiss	Oral	10	Plasma	24	15	7.2	65	Healthy	Unknown	Single	Fish_plasma_serum	0.36	μg mL⁻¹
753	doi: 10.1111/j.1365-2885.1992.tb00987.x	10.1111/j.1365-2885.1992.tb00987.x	doi: 10.1111/j.1365-2885.1992.tb00987.x|Oncorhynchus mykiss|Oral|10|Plasma|36	Oncorhynchus mykiss	Oral	10	Plasma	36	15	7.2	65	Healthy	Unknown	Single	Fish_plasma_serum	0.24	μg mL⁻¹
754	doi: 10.1111/j.1365-2885.1992.tb00987.x	10.1111/j.1365-2885.1992.tb00987.x	doi: 10.1111/j.1365-2885.1992.tb00987.x|Oncorhynchus mykiss|Oral|10|Plasma|48	Oncorhynchus mykiss	Oral	10	Plasma	48	15	7.2	65	Healthy	Unknown	Single	Fish_plasma_serum	0.16	μg mL⁻¹
755	doi: 10.1111/j.1365-2885.1992.tb00987.x	10.1111/j.1365-2885.1992.tb00987.x	doi: 10.1111/j.1365-2885.1992.tb00987.x|Oncorhynchus mykiss|Oral|10|Plasma|60	Oncorhynchus mykiss	Oral	10	Plasma	60	15	7.2	65	Healthy	Unknown	Single	Fish_plasma_serum	0.11	μg mL⁻¹
756	doi: 10.1111/j.1365-2885.1992.tb00987.x	10.1111/j.1365-2885.1992.tb00987.x	doi: 10.1111/j.1365-2885.1992.tb00987.x|Oncorhynchus mykiss|Oral|50|Plasma|0.07	Oncorhynchus mykiss	Oral	50	Plasma	0.07	15	7.2	65	Healthy	Unknown	Single	Fish_plasma_serum	0.56	μg mL⁻¹
757	doi: 10.1111/j.1365-2885.1992.tb00987.x	10.1111/j.1365-2885.1992.tb00987.x	doi: 10.1111/j.1365-2885.1992.tb00987.x|Oncorhynchus mykiss|Oral|50|Plasma|0.17	Oncorhynchus mykiss	Oral	50	Plasma	0.17	15	7.2	65	Healthy	Unknown	Single	Fish_plasma_serum	0.82	μg mL⁻¹
758	doi: 10.1111/j.1365-2885.1992.tb00987.x	10.1111/j.1365-2885.1992.tb00987.x	doi: 10.1111/j.1365-2885.1992.tb00987.x|Oncorhynchus mykiss|Oral|50|Plasma|0.32	Oncorhynchus mykiss	Oral	50	Plasma	0.32	15	7.2	65	Healthy	Unknown	Single	Fish_plasma_serum	1.26	μg mL⁻¹
759	doi: 10.1111/j.1365-2885.1992.tb00987.x	10.1111/j.1365-2885.1992.tb00987.x	doi: 10.1111/j.1365-2885.1992.tb00987.x|Oncorhynchus mykiss|Oral|50|Plasma|0.5	Oncorhynchus mykiss	Oral	50	Plasma	0.5	15	7.2	65	Healthy	Unknown	Single	Fish_plasma_serum	1.56	μg mL⁻¹
760	doi: 10.1111/j.1365-2885.1992.tb00987.x	10.1111/j.1365-2885.1992.tb00987.x	doi: 10.1111/j.1365-2885.1992.tb00987.x|Oncorhynchus mykiss|Oral|50|Plasma|0.75	Oncorhynchus mykiss	Oral	50	Plasma	0.75	15	7.2	65	Healthy	Unknown	Single	Fish_plasma_serum	1.88	μg mL⁻¹
761	doi: 10.1111/j.1365-2885.1992.tb00987.x	10.1111/j.1365-2885.1992.tb00987.x	doi: 10.1111/j.1365-2885.1992.tb00987.x|Oncorhynchus mykiss|Oral|50|Plasma|1	Oncorhynchus mykiss	Oral	50	Plasma	1	15	7.2	65	Healthy	Unknown	Single	Fish_plasma_serum	1.93	μg mL⁻¹
762	doi: 10.1111/j.1365-2885.1992.tb00987.x	10.1111/j.1365-2885.1992.tb00987.x	doi: 10.1111/j.1365-2885.1992.tb00987.x|Oncorhynchus mykiss|Oral|50|Plasma|2	Oncorhynchus mykiss	Oral	50	Plasma	2	15	7.2	65	Healthy	Unknown	Single	Fish_plasma_serum	2.51	μg mL⁻¹
763	doi: 10.1111/j.1365-2885.1992.tb00987.x	10.1111/j.1365-2885.1992.tb00987.x	doi: 10.1111/j.1365-2885.1992.tb00987.x|Oncorhynchus mykiss|Oral|50|Plasma|4	Oncorhynchus mykiss	Oral	50	Plasma	4	15	7.2	65	Healthy	Unknown	Single	Fish_plasma_serum	3.56	μg mL⁻¹
764	doi: 10.1111/j.1365-2885.1992.tb00987.x	10.1111/j.1365-2885.1992.tb00987.x	doi: 10.1111/j.1365-2885.1992.tb00987.x|Oncorhynchus mykiss|Oral|50|Plasma|6	Oncorhynchus mykiss	Oral	50	Plasma	6	15	7.2	65	Healthy	Unknown	Single	Fish_plasma_serum	4.43	μg mL⁻¹
765	doi: 10.1111/j.1365-2885.1992.tb00987.x	10.1111/j.1365-2885.1992.tb00987.x	doi: 10.1111/j.1365-2885.1992.tb00987.x|Oncorhynchus mykiss|Oral|50|Plasma|8	Oncorhynchus mykiss	Oral	50	Plasma	8	15	7.2	65	Healthy	Unknown	Single	Fish_plasma_serum	4.43	μg mL⁻¹
766	doi: 10.1111/j.1365-2885.1992.tb00987.x	10.1111/j.1365-2885.1992.tb00987.x	doi: 10.1111/j.1365-2885.1992.tb00987.x|Oncorhynchus mykiss|Oral|50|Plasma|12	Oncorhynchus mykiss	Oral	50	Plasma	12	15	7.2	65	Healthy	Unknown	Single	Fish_plasma_serum	4.13	μg mL⁻¹
767	doi: 10.1111/j.1365-2885.1992.tb00987.x	10.1111/j.1365-2885.1992.tb00987.x	doi: 10.1111/j.1365-2885.1992.tb00987.x|Oncorhynchus mykiss|Oral|50|Plasma|24	Oncorhynchus mykiss	Oral	50	Plasma	24	15	7.2	65	Healthy	Unknown	Single	Fish_plasma_serum	2.34	μg mL⁻¹
768	doi: 10.1111/j.1365-2885.1992.tb00987.x	10.1111/j.1365-2885.1992.tb00987.x	doi: 10.1111/j.1365-2885.1992.tb00987.x|Oncorhynchus mykiss|Oral|50|Plasma|36	Oncorhynchus mykiss	Oral	50	Plasma	36	15	7.2	65	Unknown	Unknown	Unknown	Fish_plasma_serum	1.26	μg mL⁻¹
770	doi: 10.3390/ani11113086	10.3390/ani11113086	doi: 10.3390/ani11113086|Salmo trutta|Oral|10|Plasma|0	Salmo trutta	Oral	10	Plasma	0	11	8	75	Healthy	Oral_solution	Single	Fish_plasma_serum	0	μg mL⁻¹
771	doi: 10.3390/ani11113086	10.3390/ani11113086	doi: 10.3390/ani11113086|Salmo trutta|Oral|10|Plasma|0.25	Salmo trutta	Oral	10	Plasma	0.25	11	8	75	Healthy	Oral_solution	Single	Fish_plasma_serum	0.04	μg mL⁻¹
772	doi: 10.3390/ani11113086	10.3390/ani11113086	doi: 10.3390/ani11113086|Salmo trutta|Oral|10|Plasma|0.5	Salmo trutta	Oral	10	Plasma	0.5	11	8	75	Healthy	Oral_solution	Single	Fish_plasma_serum	0.1	μg mL⁻¹
773	doi: 10.3390/ani11113086	10.3390/ani11113086	doi: 10.3390/ani11113086|Salmo trutta|Oral|10|Plasma|1	Salmo trutta	Oral	10	Plasma	1	11	8	75	Healthy	Oral_solution	Single	Fish_plasma_serum	0.26	μg mL⁻¹
774	doi: 10.3390/ani11113086	10.3390/ani11113086	doi: 10.3390/ani11113086|Salmo trutta|Oral|10|Plasma|2	Salmo trutta	Oral	10	Plasma	2	11	8	75	Healthy	Oral_solution	Single	Fish_plasma_serum	0.53	μg mL⁻¹
775	doi: 10.3390/ani11113086	10.3390/ani11113086	doi: 10.3390/ani11113086|Salmo trutta|Oral|10|Plasma|4	Salmo trutta	Oral	10	Plasma	4	11	8	75	Healthy	Oral_solution	Single	Fish_plasma_serum	0.71	μg mL⁻¹
776	doi: 10.3390/ani11113086	10.3390/ani11113086	doi: 10.3390/ani11113086|Salmo trutta|Oral|10|Plasma|6	Salmo trutta	Oral	10	Plasma	6	11	8	75	Healthy	Oral_solution	Single	Fish_plasma_serum	0.79	μg mL⁻¹
777	doi: 10.3390/ani11113086	10.3390/ani11113086	doi: 10.3390/ani11113086|Salmo trutta|Oral|10|Plasma|8	Salmo trutta	Oral	10	Plasma	8	11	8	75	Healthy	Oral_solution	Single	Fish_plasma_serum	0.77	μg mL⁻¹
778	doi: 10.3390/ani11113086	10.3390/ani11113086	doi: 10.3390/ani11113086|Salmo trutta|Oral|10|Plasma|12	Salmo trutta	Oral	10	Plasma	12	11	8	75	Healthy	Oral_solution	Single	Fish_plasma_serum	0.42	μg mL⁻¹
779	doi: 10.3390/ani11113086	10.3390/ani11113086	doi: 10.3390/ani11113086|Salmo trutta|Oral|10|Plasma|24	Salmo trutta	Oral	10	Plasma	24	11	8	75	Healthy	Oral_solution	Single	Fish_plasma_serum	0.27	μg mL⁻¹
780	doi: 10.3390/ani11113086	10.3390/ani11113086	doi: 10.3390/ani11113086|Salmo trutta|Oral|10|Plasma|48	Salmo trutta	Oral	10	Plasma	48	11	8	75	Healthy	Oral_solution	Single	Fish_plasma_serum	0.2	μg mL⁻¹
781	doi: 10.3390/ani11113086	10.3390/ani11113086	doi: 10.3390/ani11113086|Salmo trutta|Oral|10|Plasma|72	Salmo trutta	Oral	10	Plasma	72	11	8	75	Healthy	Oral_solution	Single	Fish_plasma_serum	0.14	μg mL⁻¹
782	doi: 10.3390/ani11113086	10.3390/ani11113086	doi: 10.3390/ani11113086|Salmo trutta|Oral|10|Plasma|96	Salmo trutta	Oral	10	Plasma	96	11	8	75	Healthy	Oral_solution	Single	Fish_plasma_serum	0.11	μg mL⁻¹
783	doi: 10.3390/ani11113086	10.3390/ani11113086	doi: 10.3390/ani11113086|Salmo trutta|Oral|10|Plasma|120	Salmo trutta	Oral	10	Plasma	120	11	8	75	Healthy	Oral_solution	Single	Fish_plasma_serum	0.07	μg mL⁻¹
784	doi: 10.3390/ani11113086	10.3390/ani11113086	doi: 10.3390/ani11113086|Salmo trutta|Oral|10|Plasma|144	Salmo trutta	Oral	10	Plasma	144	11	8	75	Healthy	Oral_solution	Single	Fish_plasma_serum	0.05	μg mL⁻¹
785	doi: 10.3390/ani11113086	10.3390/ani11113086	doi: 10.3390/ani11113086|Salmo trutta|Oral|10|Plasma|168	Salmo trutta	Oral	10	Plasma	168	11	8	75	Healthy	Oral_solution	Single	Fish_plasma_serum	0.03	μg mL⁻¹
786	doi: 10.3390/ani11113086	10.3390/ani11113086	doi: 10.3390/ani11113086|Salmo trutta|Oral|10|Plasma|192	Salmo trutta	Oral	10	Plasma	192	11	8	75	Healthy	Oral_solution	Single	Fish_plasma_serum	0.02	μg mL⁻¹
787	doi: 10.3390/ani11113086	10.3390/ani11113086	doi: 10.3390/ani11113086|Salmo trutta|Oral|20|Plasma|0	Salmo trutta	Oral	20	Plasma	0	11	8	75	Healthy	Oral_solution	Single	Fish_plasma_serum	0	μg mL⁻¹
788	doi: 10.3390/ani11113086	10.3390/ani11113086	doi: 10.3390/ani11113086|Salmo trutta|Oral|20|Plasma|0.25	Salmo trutta	Oral	20	Plasma	0.25	11	8	75	Healthy	Oral_solution	Single	Fish_plasma_serum	0.06	μg mL⁻¹
789	doi: 10.3390/ani11113086	10.3390/ani11113086	doi: 10.3390/ani11113086|Salmo trutta|Oral|20|Plasma|0.5	Salmo trutta	Oral	20	Plasma	0.5	11	8	75	Healthy	Oral_solution	Single	Fish_plasma_serum	0.12	μg mL⁻¹
790	doi: 10.3390/ani11113086	10.3390/ani11113086	doi: 10.3390/ani11113086|Salmo trutta|Oral|20|Plasma|1	Salmo trutta	Oral	20	Plasma	1	11	8	75	Healthy	Oral_solution	Single	Fish_plasma_serum	0.27	μg mL⁻¹
791	doi: 10.3390/ani11113086	10.3390/ani11113086	doi: 10.3390/ani11113086|Salmo trutta|Oral|20|Plasma|2	Salmo trutta	Oral	20	Plasma	2	11	8	75	Healthy	Oral_solution	Single	Fish_plasma_serum	0.53	μg mL⁻¹
792	doi: 10.3390/ani11113086	10.3390/ani11113086	doi: 10.3390/ani11113086|Salmo trutta|Oral|20|Plasma|4	Salmo trutta	Oral	20	Plasma	4	11	8	75	Healthy	Oral_solution	Single	Fish_plasma_serum	0.88	μg mL⁻¹
793	doi: 10.3390/ani11113086	10.3390/ani11113086	doi: 10.3390/ani11113086|Salmo trutta|Oral|20|Plasma|6	Salmo trutta	Oral	20	Plasma	6	11	8	75	Healthy	Oral_solution	Single	Fish_plasma_serum	0.95	μg mL⁻¹
794	doi: 10.3390/ani11113086	10.3390/ani11113086	doi: 10.3390/ani11113086|Salmo trutta|Oral|20|Plasma|8	Salmo trutta	Oral	20	Plasma	8	11	8	75	Healthy	Oral_solution	Single	Fish_plasma_serum	1.01	μg mL⁻¹
795	doi: 10.3390/ani11113086	10.3390/ani11113086	doi: 10.3390/ani11113086|Salmo trutta|Oral|20|Plasma|12	Salmo trutta	Oral	20	Plasma	12	11	8	75	Healthy	Oral_solution	Single	Fish_plasma_serum	0.97	μg mL⁻¹
796	doi: 10.3390/ani11113086	10.3390/ani11113086	doi: 10.3390/ani11113086|Salmo trutta|Oral|20|Plasma|24	Salmo trutta	Oral	20	Plasma	24	11	8	75	Healthy	Oral_solution	Single	Fish_plasma_serum	0.68	μg mL⁻¹
797	doi: 10.3390/ani11113086	10.3390/ani11113086	doi: 10.3390/ani11113086|Salmo trutta|Oral|20|Plasma|48	Salmo trutta	Oral	20	Plasma	48	11	8	75	Healthy	Oral_solution	Single	Fish_plasma_serum	0.42	μg mL⁻¹
798	doi: 10.3390/ani11113086	10.3390/ani11113086	doi: 10.3390/ani11113086|Salmo trutta|Oral|20|Plasma|72	Salmo trutta	Oral	20	Plasma	72	11	8	75	Healthy	Oral_solution	Single	Fish_plasma_serum	0.25	μg mL⁻¹
799	doi: 10.3390/ani11113086	10.3390/ani11113086	doi: 10.3390/ani11113086|Salmo trutta|Oral|20|Plasma|96	Salmo trutta	Oral	20	Plasma	96	11	8	75	Healthy	Oral_solution	Single	Fish_plasma_serum	0.18	μg mL⁻¹
800	doi: 10.3390/ani11113086	10.3390/ani11113086	doi: 10.3390/ani11113086|Salmo trutta|Oral|20|Plasma|120	Salmo trutta	Oral	20	Plasma	120	11	8	75	Healthy	Oral_solution	Single	Fish_plasma_serum	0.13	μg mL⁻¹
801	doi: 10.3390/ani11113086	10.3390/ani11113086	doi: 10.3390/ani11113086|Salmo trutta|Oral|20|Plasma|144	Salmo trutta	Oral	20	Plasma	144	11	8	75	Healthy	Oral_solution	Single	Fish_plasma_serum	0.09	μg mL⁻¹
802	doi: 10.3390/ani11113086	10.3390/ani11113086	doi: 10.3390/ani11113086|Salmo trutta|Oral|20|Plasma|168	Salmo trutta	Oral	20	Plasma	168	11	8	75	Healthy	Oral_solution	Single	Fish_plasma_serum	0.06	μg mL⁻¹
803	doi: 10.3390/ani11113086	10.3390/ani11113086	doi: 10.3390/ani11113086|Salmo trutta|Oral|20|Plasma|192	Salmo trutta	Oral	20	Plasma	192	11	8	75	Healthy	Oral_solution	Single	Fish_plasma_serum	0.05	μg mL⁻¹
804	doi: 10.3390/ani11113086	10.3390/ani11113086	doi: 10.3390/ani11113086|Salmo trutta|Oral|20|Plasma|240	Salmo trutta	Oral	20	Plasma	240	11	8	75	Healthy	Oral_solution	Single	Fish_plasma_serum	0.03	μg mL⁻¹
805	doi: 10.3390/ani11113086	10.3390/ani11113086	doi: 10.3390/ani11113086|Salmo trutta|Oral|40|Plasma|0	Salmo trutta	Oral	40	Plasma	0	11	8	75	Healthy	Oral_solution	Single	Fish_plasma_serum	0	μg mL⁻¹
806	doi: 10.3390/ani11113086	10.3390/ani11113086	doi: 10.3390/ani11113086|Salmo trutta|Oral|40|Plasma|0.25	Salmo trutta	Oral	40	Plasma	0.25	11	8	75	Healthy	Oral_solution	Single	Fish_plasma_serum	0.1	μg mL⁻¹
807	doi: 10.3390/ani11113086	10.3390/ani11113086	doi: 10.3390/ani11113086|Salmo trutta|Oral|40|Plasma|0.5	Salmo trutta	Oral	40	Plasma	0.5	11	8	75	Healthy	Oral_solution	Single	Fish_plasma_serum	0.2	μg mL⁻¹
808	doi: 10.3390/ani11113086	10.3390/ani11113086	doi: 10.3390/ani11113086|Salmo trutta|Oral|40|Plasma|1	Salmo trutta	Oral	40	Plasma	1	11	8	75	Healthy	Oral_solution	Single	Fish_plasma_serum	0.36	μg mL⁻¹
809	doi: 10.3390/ani11113086	10.3390/ani11113086	doi: 10.3390/ani11113086|Salmo trutta|Oral|40|Plasma|2	Salmo trutta	Oral	40	Plasma	2	11	8	75	Healthy	Oral_solution	Single	Fish_plasma_serum	0.69	μg mL⁻¹
810	doi: 10.3390/ani11113086	10.3390/ani11113086	doi: 10.3390/ani11113086|Salmo trutta|Oral|40|Plasma|4	Salmo trutta	Oral	40	Plasma	4	11	8	75	Healthy	Oral_solution	Single	Fish_plasma_serum	1.2	μg mL⁻¹
811	doi: 10.3390/ani11113086	10.3390/ani11113086	doi: 10.3390/ani11113086|Salmo trutta|Oral|40|Plasma|6	Salmo trutta	Oral	40	Plasma	6	11	8	75	Healthy	Oral_solution	Single	Fish_plasma_serum	1.69	μg mL⁻¹
812	doi: 10.3390/ani11113086	10.3390/ani11113086	doi: 10.3390/ani11113086|Salmo trutta|Oral|40|Plasma|8	Salmo trutta	Oral	40	Plasma	8	11	8	75	Healthy	Oral_solution	Single	Fish_plasma_serum	2.09	μg mL⁻¹
813	doi: 10.3390/ani11113086	10.3390/ani11113086	doi: 10.3390/ani11113086|Salmo trutta|Oral|40|Plasma|12	Salmo trutta	Oral	40	Plasma	12	11	8	75	Healthy	Oral_solution	Single	Fish_plasma_serum	1.89	μg mL⁻¹
814	doi: 10.3390/ani11113086	10.3390/ani11113086	doi: 10.3390/ani11113086|Salmo trutta|Oral|40|Plasma|24	Salmo trutta	Oral	40	Plasma	24	11	8	75	Healthy	Oral_solution	Single	Fish_plasma_serum	1.01	μg mL⁻¹
815	doi: 10.3390/ani11113086	10.3390/ani11113086	doi: 10.3390/ani11113086|Salmo trutta|Oral|40|Plasma|48	Salmo trutta	Oral	40	Plasma	48	11	8	75	Healthy	Oral_solution	Single	Fish_plasma_serum	0.52	μg mL⁻¹
816	doi: 10.3390/ani11113086	10.3390/ani11113086	doi: 10.3390/ani11113086|Salmo trutta|Oral|40|Plasma|72	Salmo trutta	Oral	40	Plasma	72	11	8	75	Healthy	Oral_solution	Single	Fish_plasma_serum	0.33	μg mL⁻¹
817	doi: 10.3390/ani11113086	10.3390/ani11113086	doi: 10.3390/ani11113086|Salmo trutta|Oral|40|Plasma|96	Salmo trutta	Oral	40	Plasma	96	11	8	75	Healthy	Oral_solution	Single	Fish_plasma_serum	0.2	μg mL⁻¹
818	doi: 10.3390/ani11113086	10.3390/ani11113086	doi: 10.3390/ani11113086|Salmo trutta|Oral|40|Plasma|120	Salmo trutta	Oral	40	Plasma	120	11	8	75	Healthy	Oral_solution	Single	Fish_plasma_serum	0.14	μg mL⁻¹
819	doi: 10.3390/ani11113086	10.3390/ani11113086	doi: 10.3390/ani11113086|Salmo trutta|Oral|40|Plasma|144	Salmo trutta	Oral	40	Plasma	144	11	8	75	Healthy	Oral_solution	Single	Fish_plasma_serum	0.09	μg mL⁻¹
820	doi: 10.3390/ani11113086	10.3390/ani11113086	doi: 10.3390/ani11113086|Salmo trutta|Oral|40|Plasma|168	Salmo trutta	Oral	40	Plasma	168	11	8	75	Healthy	Oral_solution	Single	Fish_plasma_serum	0.06	μg mL⁻¹
821	doi: 10.3390/ani11113086	10.3390/ani11113086	doi: 10.3390/ani11113086|Salmo trutta|Oral|40|Plasma|192	Salmo trutta	Oral	40	Plasma	192	11	8	75	Healthy	Oral_solution	Single	Fish_plasma_serum	0.05	μg mL⁻¹
822	doi: 10.3390/ani11113086	10.3390/ani11113086	doi: 10.3390/ani11113086|Salmo trutta|Oral|40|Plasma|240	Salmo trutta	Oral	40	Plasma	240	11	8	75	Healthy	Oral_solution	Single	Fish_plasma_serum	0.03	μg mL⁻¹
823	doi: 10.1111/j.1365-2885.1997.tb00987.x	10.1111/j.1365-2885.1997.tb00987.x	doi: 10.1111/j.1365-2885.1997.tb00987.x|Salmo salar|Intravenous|10|Plasma|0	Salmo salar	Intravenous	10	Plasma	0	9.7	7.2	195	Healthy	Unknown	Single	Fish_plasma_serum	0	μg mL⁻¹
824	doi: 10.1111/j.1365-2885.1997.tb00987.x	10.1111/j.1365-2885.1997.tb00987.x	doi: 10.1111/j.1365-2885.1997.tb00987.x|Salmo salar|Intravenous|10|Plasma|0.02	Salmo salar	Intravenous	10	Plasma	0.02	9.7	7.2	195	Healthy	Unknown	Single	Fish_plasma_serum	5.884	μg mL⁻¹
825	doi: 10.1111/j.1365-2885.1997.tb00987.x	10.1111/j.1365-2885.1997.tb00987.x	doi: 10.1111/j.1365-2885.1997.tb00987.x|Salmo salar|Intravenous|10|Plasma|0.04	Salmo salar	Intravenous	10	Plasma	0.04	9.7	7.2	195	Healthy	Unknown	Single	Fish_plasma_serum	5.023	μg mL⁻¹
826	doi: 10.1111/j.1365-2885.1997.tb00987.x	10.1111/j.1365-2885.1997.tb00987.x	doi: 10.1111/j.1365-2885.1997.tb00987.x|Salmo salar|Intravenous|10|Plasma|0.1	Salmo salar	Intravenous	10	Plasma	0.1	9.7	7.2	195	Healthy	Unknown	Single	Fish_plasma_serum	0.43078	μg mL⁻¹
827	doi: 10.1111/j.1365-2885.1997.tb00987.x	10.1111/j.1365-2885.1997.tb00987.x	doi: 10.1111/j.1365-2885.1997.tb00987.x|Salmo salar|Intravenous|10|Plasma|0.2	Salmo salar	Intravenous	10	Plasma	0.2	9.7	7.2	195	Healthy	Unknown	Single	Fish_plasma_serum	0.001	μg mL⁻¹
828	doi: 10.1111/j.1365-2885.1997.tb00987.x	10.1111/j.1365-2885.1997.tb00987.x	doi: 10.1111/j.1365-2885.1997.tb00987.x|Salmo salar|Intravenous|10|Plasma|0.3	Salmo salar	Intravenous	10	Plasma	0.3	9.7	7.2	195	Healthy	Unknown	Single	Fish_plasma_serum	0.001	μg mL⁻¹
829	doi: 10.1111/j.1365-2885.1997.tb00987.x	10.1111/j.1365-2885.1997.tb00987.x	doi: 10.1111/j.1365-2885.1997.tb00987.x|Salmo salar|Intravenous|10|Plasma|0.5	Salmo salar	Intravenous	10	Plasma	0.5	9.7	7.2	195	Healthy	Unknown	Single	Fish_plasma_serum	0.001	μg mL⁻¹
830	doi: 10.1111/j.1365-2885.1997.tb00987.x	10.1111/j.1365-2885.1997.tb00987.x	doi: 10.1111/j.1365-2885.1997.tb00987.x|Salmo salar|Intravenous|10|Plasma|0.75	Salmo salar	Intravenous	10	Plasma	0.75	9.7	7.2	195	Healthy	Unknown	Single	Fish_plasma_serum	0.001	μg mL⁻¹
831	doi: 10.1111/j.1365-2885.1997.tb00987.x	10.1111/j.1365-2885.1997.tb00987.x	doi: 10.1111/j.1365-2885.1997.tb00987.x|Salmo salar|Intravenous|10|Plasma|1.2	Salmo salar	Intravenous	10	Plasma	1.2	9.7	7.2	195	Healthy	Unknown	Single	Fish_plasma_serum	0.001	μg mL⁻¹
832	doi: 10.1111/j.1365-2885.1997.tb00987.x	10.1111/j.1365-2885.1997.tb00987.x	doi: 10.1111/j.1365-2885.1997.tb00987.x|Salmo salar|Intravenous|10|Plasma|2.4	Salmo salar	Intravenous	10	Plasma	2.4	9.7	7.2	195	Healthy	Unknown	Single	Fish_plasma_serum	0.001	μg mL⁻¹
833	doi: 10.1111/j.1365-2885.1997.tb00987.x	10.1111/j.1365-2885.1997.tb00987.x	doi: 10.1111/j.1365-2885.1997.tb00987.x|Salmo salar|Intravenous|10|Plasma|6	Salmo salar	Intravenous	10	Plasma	6	9.7	7.2	195	Healthy	Unknown	Single	Fish_plasma_serum	0.001	μg mL⁻¹
834	doi: 10.1111/j.1365-2885.1997.tb00987.x	10.1111/j.1365-2885.1997.tb00987.x	doi: 10.1111/j.1365-2885.1997.tb00987.x|Salmo salar|Intravenous|10|Plasma|12	Salmo salar	Intravenous	10	Plasma	12	9.7	7.2	195	Healthy	Unknown	Single	Fish_plasma_serum	0.001	μg mL⁻¹
835	doi: 10.1111/j.1365-2885.1997.tb00987.x	10.1111/j.1365-2885.1997.tb00987.x	doi: 10.1111/j.1365-2885.1997.tb00987.x|Salmo salar|Intravenous|10|Plasma|18	Salmo salar	Intravenous	10	Plasma	18	9.7	7.2	195	Healthy	Unknown	Single	Fish_plasma_serum	0.001	μg mL⁻¹
836	doi: 10.1111/j.1365-2885.1997.tb00987.x	10.1111/j.1365-2885.1997.tb00987.x	doi: 10.1111/j.1365-2885.1997.tb00987.x|Salmo salar|Intravenous|10|Plasma|24	Salmo salar	Intravenous	10	Plasma	24	9.7	7.2	195	Healthy	Unknown	Single	Fish_plasma_serum	0.001	μg mL⁻¹
837	doi: 10.1111/j.1365-2885.1997.tb00987.x	10.1111/j.1365-2885.1997.tb00987.x	doi: 10.1111/j.1365-2885.1997.tb00987.x|Salmo salar|Intravenous|10|Plasma|48	Salmo salar	Intravenous	10	Plasma	48	9.7	7.2	195	Healthy	Unknown	Single	Fish_plasma_serum	0.001	μg mL⁻¹
838	doi: 10.1111/j.1365-2885.1997.tb00987.x	10.1111/j.1365-2885.1997.tb00987.x	doi: 10.1111/j.1365-2885.1997.tb00987.x|Salmo salar|Intravenous|10|Plasma|72	Salmo salar	Intravenous	10	Plasma	72	9.7	7.2	195	Healthy	Unknown	Single	Fish_plasma_serum	0.001	μg mL⁻¹
839	doi: 10.1111/j.1365-2885.1997.tb00987.x	10.1111/j.1365-2885.1997.tb00987.x	doi: 10.1111/j.1365-2885.1997.tb00987.x|Salmo salar|Intravenous|10|Plasma|96	Salmo salar	Intravenous	10	Plasma	96	9.7	7.2	195	Healthy	Unknown	Single	Fish_plasma_serum	0.001	μg mL⁻¹
840	doi: 10.1111/j.1365-2885.1997.tb00987.x	10.1111/j.1365-2885.1997.tb00987.x	doi: 10.1111/j.1365-2885.1997.tb00987.x|Salmo salar|Intravenous|10|Plasma|120	Salmo salar	Intravenous	10	Plasma	120	9.7	7.2	195	Healthy	Unknown	Single	Fish_plasma_serum	0.001	μg mL⁻¹
841	doi: 10.1111/j.1365-2885.1997.tb00987.x	10.1111/j.1365-2885.1997.tb00987.x	doi: 10.1111/j.1365-2885.1997.tb00987.x|Salmo salar|Intraperitoneal|10|Plasma|0	Salmo salar	Intraperitoneal	10	Plasma	0	9.7	7.2	195	Healthy	Unknown	Single	Fish_plasma_serum	0	μg mL⁻¹
842	doi: 10.1111/j.1365-2885.1997.tb00987.x	10.1111/j.1365-2885.1997.tb00987.x	doi: 10.1111/j.1365-2885.1997.tb00987.x|Salmo salar|Intraperitoneal|10|Plasma|1.2	Salmo salar	Intraperitoneal	10	Plasma	1.2	9.7	7.2	195	Healthy	Unknown	Single	Fish_plasma_serum	1.528	μg mL⁻¹
843	doi: 10.1111/j.1365-2885.1997.tb00987.x	10.1111/j.1365-2885.1997.tb00987.x	doi: 10.1111/j.1365-2885.1997.tb00987.x|Salmo salar|Intraperitoneal|10|Plasma|2.4	Salmo salar	Intraperitoneal	10	Plasma	2.4	9.7	7.2	195	Healthy	Unknown	Single	Fish_plasma_serum	0.001	μg mL⁻¹
844	doi: 10.1111/j.1365-2885.1997.tb00987.x	10.1111/j.1365-2885.1997.tb00987.x	doi: 10.1111/j.1365-2885.1997.tb00987.x|Salmo salar|Intraperitoneal|10|Plasma|6	Salmo salar	Intraperitoneal	10	Plasma	6	9.7	7.2	195	Healthy	Unknown	Single	Fish_plasma_serum	0.001	μg mL⁻¹
845	doi: 10.1111/j.1365-2885.1997.tb00987.x	10.1111/j.1365-2885.1997.tb00987.x	doi: 10.1111/j.1365-2885.1997.tb00987.x|Salmo salar|Intraperitoneal|10|Plasma|12	Salmo salar	Intraperitoneal	10	Plasma	12	9.7	7.2	195	Healthy	Unknown	Single	Fish_plasma_serum	0.001	μg mL⁻¹
846	doi: 10.1111/j.1365-2885.1997.tb00987.x	10.1111/j.1365-2885.1997.tb00987.x	doi: 10.1111/j.1365-2885.1997.tb00987.x|Salmo salar|Intraperitoneal|10|Plasma|18	Salmo salar	Intraperitoneal	10	Plasma	18	9.7	7.2	195	Healthy	Unknown	Single	Fish_plasma_serum	0.001	μg mL⁻¹
847	doi: 10.1111/j.1365-2885.1997.tb00987.x	10.1111/j.1365-2885.1997.tb00987.x	doi: 10.1111/j.1365-2885.1997.tb00987.x|Salmo salar|Intraperitoneal|10|Plasma|24	Salmo salar	Intraperitoneal	10	Plasma	24	9.7	7.2	195	Healthy	Unknown	Single	Fish_plasma_serum	0.001	μg mL⁻¹
848	doi: 10.1111/j.1365-2885.1997.tb00987.x	10.1111/j.1365-2885.1997.tb00987.x	doi: 10.1111/j.1365-2885.1997.tb00987.x|Salmo salar|Intraperitoneal|10|Plasma|48	Salmo salar	Intraperitoneal	10	Plasma	48	9.7	7.2	195	Healthy	Unknown	Single	Fish_plasma_serum	0.001	μg mL⁻¹
849	doi: 10.1111/j.1365-2885.1997.tb00987.x	10.1111/j.1365-2885.1997.tb00987.x	doi: 10.1111/j.1365-2885.1997.tb00987.x|Salmo salar|Intraperitoneal|10|Plasma|72	Salmo salar	Intraperitoneal	10	Plasma	72	9.7	7.2	195	Healthy	Unknown	Single	Fish_plasma_serum	0.001	μg mL⁻¹
850	doi: 10.1111/j.1365-2885.1997.tb00987.x	10.1111/j.1365-2885.1997.tb00987.x	doi: 10.1111/j.1365-2885.1997.tb00987.x|Salmo salar|Intraperitoneal|10|Plasma|96	Salmo salar	Intraperitoneal	10	Plasma	96	9.7	7.2	195	Healthy	Unknown	Single	Fish_plasma_serum	0.001	μg mL⁻¹
851	doi: 10.1111/j.1365-2885.1997.tb00987.x	10.1111/j.1365-2885.1997.tb00987.x	doi: 10.1111/j.1365-2885.1997.tb00987.x|Salmo salar|Intraperitoneal|10|Plasma|120	Salmo salar	Intraperitoneal	10	Plasma	120	9.7	7.2	195	Healthy	Unknown	Single	Fish_plasma_serum	0.001	μg mL⁻¹
852	doi: 10.1111/j.1365-2885.1997.tb00987.x	10.1111/j.1365-2885.1997.tb00987.x	doi: 10.1111/j.1365-2885.1997.tb00987.x|Salmo salar|Intramuscular|10|Plasma|0	Salmo salar	Intramuscular	10	Plasma	0	9.7	7.2	195	Healthy	Unknown	Single	Fish_plasma_serum	0	μg mL⁻¹
853	doi: 10.1111/j.1365-2885.1997.tb00987.x	10.1111/j.1365-2885.1997.tb00987.x	doi: 10.1111/j.1365-2885.1997.tb00987.x|Salmo salar|Intramuscular|10|Plasma|1.2	Salmo salar	Intramuscular	10	Plasma	1.2	9.7	7.2	195	Healthy	Unknown	Single	Fish_plasma_serum	0.4537	μg mL⁻¹
854	doi: 10.1111/j.1365-2885.1997.tb00987.x	10.1111/j.1365-2885.1997.tb00987.x	doi: 10.1111/j.1365-2885.1997.tb00987.x|Salmo salar|Intramuscular|10|Plasma|2.4	Salmo salar	Intramuscular	10	Plasma	2.4	9.7	7.2	195	Healthy	Unknown	Single	Fish_plasma_serum	0.001	μg mL⁻¹
855	doi: 10.1111/j.1365-2885.1997.tb00987.x	10.1111/j.1365-2885.1997.tb00987.x	doi: 10.1111/j.1365-2885.1997.tb00987.x|Salmo salar|Intramuscular|10|Plasma|6	Salmo salar	Intramuscular	10	Plasma	6	9.7	7.2	195	Healthy	Unknown	Single	Fish_plasma_serum	0.001	μg mL⁻¹
856	doi: 10.1111/j.1365-2885.1997.tb00987.x	10.1111/j.1365-2885.1997.tb00987.x	doi: 10.1111/j.1365-2885.1997.tb00987.x|Salmo salar|Intramuscular|10|Plasma|12	Salmo salar	Intramuscular	10	Plasma	12	9.7	7.2	195	Healthy	Unknown	Single	Fish_plasma_serum	0.001	μg mL⁻¹
857	doi: 10.1111/j.1365-2885.1997.tb00987.x	10.1111/j.1365-2885.1997.tb00987.x	doi: 10.1111/j.1365-2885.1997.tb00987.x|Salmo salar|Intramuscular|10|Plasma|18	Salmo salar	Intramuscular	10	Plasma	18	9.7	7.2	195	Healthy	Unknown	Single	Fish_plasma_serum	0.001	μg mL⁻¹
858	doi: 10.1111/j.1365-2885.1997.tb00987.x	10.1111/j.1365-2885.1997.tb00987.x	doi: 10.1111/j.1365-2885.1997.tb00987.x|Salmo salar|Intramuscular|10|Plasma|24	Salmo salar	Intramuscular	10	Plasma	24	9.7	7.2	195	Healthy	Unknown	Single	Fish_plasma_serum	0.001	μg mL⁻¹
859	doi: 10.1111/j.1365-2885.1997.tb00987.x	10.1111/j.1365-2885.1997.tb00987.x	doi: 10.1111/j.1365-2885.1997.tb00987.x|Salmo salar|Intramuscular|10|Plasma|48	Salmo salar	Intramuscular	10	Plasma	48	9.7	7.2	195	Healthy	Unknown	Single	Fish_plasma_serum	0.001	μg mL⁻¹
860	doi: 10.1111/j.1365-2885.1997.tb00987.x	10.1111/j.1365-2885.1997.tb00987.x	doi: 10.1111/j.1365-2885.1997.tb00987.x|Salmo salar|Intramuscular|10|Plasma|72	Salmo salar	Intramuscular	10	Plasma	72	9.7	7.2	195	Healthy	Unknown	Single	Fish_plasma_serum	0.001	μg mL⁻¹
861	doi: 10.1111/j.1365-2885.1997.tb00987.x	10.1111/j.1365-2885.1997.tb00987.x	doi: 10.1111/j.1365-2885.1997.tb00987.x|Salmo salar|Intramuscular|10|Plasma|96	Salmo salar	Intramuscular	10	Plasma	96	9.7	7.2	195	Healthy	Unknown	Single	Fish_plasma_serum	0.001	μg mL⁻¹
862	doi: 10.1111/j.1365-2885.1997.tb00987.x	10.1111/j.1365-2885.1997.tb00987.x	doi: 10.1111/j.1365-2885.1997.tb00987.x|Salmo salar|Intramuscular|10|Plasma|120	Salmo salar	Intramuscular	10	Plasma	120	9.7	7.2	195	Healthy	Unknown	Single	Fish_plasma_serum	0.001	μg mL⁻¹
863	doi: 10.1111/j.1365-2885.1997.tb00987.x	10.1111/j.1365-2885.1997.tb00987.x	doi: 10.1111/j.1365-2885.1997.tb00987.x|Salmo salar|Oral|10|Plasma|0	Salmo salar	Oral	10	Plasma	0	9.7	7.2	195	Healthy	Unknown	Single	Fish_plasma_serum	0	μg mL⁻¹
864	doi: 10.1111/j.1365-2885.1997.tb00987.x	10.1111/j.1365-2885.1997.tb00987.x	doi: 10.1111/j.1365-2885.1997.tb00987.x|Salmo salar|Oral|10|Plasma|2.4	Salmo salar	Oral	10	Plasma	2.4	9.7	7.2	195	Healthy	Unknown	Single	Fish_plasma_serum	0.275	μg mL⁻¹
865	doi: 10.1111/j.1365-2885.1997.tb00987.x	10.1111/j.1365-2885.1997.tb00987.x	doi: 10.1111/j.1365-2885.1997.tb00987.x|Salmo salar|Oral|10|Plasma|12	Salmo salar	Oral	10	Plasma	12	9.7	7.2	195	Healthy	Unknown	Single	Fish_plasma_serum	0.001	μg mL⁻¹
866	doi: 10.1111/j.1365-2885.1997.tb00987.x	10.1111/j.1365-2885.1997.tb00987.x	doi: 10.1111/j.1365-2885.1997.tb00987.x|Salmo salar|Oral|10|Plasma|30	Salmo salar	Oral	10	Plasma	30	9.7	7.2	195	Healthy	Unknown	Single	Fish_plasma_serum	0.001	μg mL⁻¹
867	doi: 10.1111/j.1365-2885.1997.tb00987.x	10.1111/j.1365-2885.1997.tb00987.x	doi: 10.1111/j.1365-2885.1997.tb00987.x|Salmo salar|Oral|10|Plasma|45	Salmo salar	Oral	10	Plasma	45	9.7	7.2	195	Healthy	Unknown	Single	Fish_plasma_serum	0.001	μg mL⁻¹
868	doi: 10.1111/j.1365-2885.1997.tb00987.x	10.1111/j.1365-2885.1997.tb00987.x	doi: 10.1111/j.1365-2885.1997.tb00987.x|Salmo salar|Oral|10|Plasma|4	Salmo salar	Oral	10	Plasma	4	9.7	7.2	195	Healthy	Unknown	Single	Fish_plasma_serum	0.001	μg mL⁻¹
870	doi: 10.1111/j.1365-2885.1997.tb00987.x	10.1111/j.1365-2885.1997.tb00987.x	doi: 10.1111/j.1365-2885.1997.tb00987.x|Salmo salar|Oral|10|Plasma|24	Salmo salar	Oral	10	Plasma	24	9.7	7.2	195	Healthy	Unknown	Single	Fish_plasma_serum	0.001	μg mL⁻¹
871	doi: 10.1111/j.1365-2885.1997.tb00987.x	10.1111/j.1365-2885.1997.tb00987.x	doi: 10.1111/j.1365-2885.1997.tb00987.x|Salmo salar|Oral|10|Plasma|48	Salmo salar	Oral	10	Plasma	48	9.7	7.2	195	Healthy	Unknown	Single	Fish_plasma_serum	0.001	μg mL⁻¹
872	doi: 10.1111/j.1365-2885.1997.tb00987.x	10.1111/j.1365-2885.1997.tb00987.x	doi: 10.1111/j.1365-2885.1997.tb00987.x|Salmo salar|Oral|10|Plasma|72	Salmo salar	Oral	10	Plasma	72	9.7	7.2	195	Healthy	Unknown	Single	Fish_plasma_serum	0.001	μg mL⁻¹
873	doi: 10.1111/j.1365-2885.1997.tb00987.x	10.1111/j.1365-2885.1997.tb00987.x	doi: 10.1111/j.1365-2885.1997.tb00987.x|Salmo salar|Oral|10|Plasma|96	Salmo salar	Oral	10	Plasma	96	9.7	7.2	195	Healthy	Unknown	Single	Fish_plasma_serum	0.001	μg mL⁻¹
874	doi: 10.1111/j.1365-2885.1997.tb00987.x	10.1111/j.1365-2885.1997.tb00987.x	doi: 10.1111/j.1365-2885.1997.tb00987.x|Salmo salar|Oral|10|Plasma|120	Salmo salar	Oral	10	Plasma	120	9.7	7.2	195	Healthy	Unknown	Single	Fish_plasma_serum	0.001	μg mL⁻¹
875	doi: 10.1111/j.1365-2885.1997.tb00987.x	10.1111/j.1365-2885.1997.tb00987.x	doi: 10.1111/j.1365-2885.1997.tb00987.x|Salmo salar|Oral|5|Plasma|0	Salmo salar	Oral	5	Plasma	0	9.7	7.2	195	Healthy	Unknown	Single	Fish_plasma_serum	0	μg mL⁻¹
876	doi: 10.1111/j.1365-2885.1997.tb00987.x	10.1111/j.1365-2885.1997.tb00987.x	doi: 10.1111/j.1365-2885.1997.tb00987.x|Salmo salar|Oral|5|Plasma|2.4	Salmo salar	Oral	5	Plasma	2.4	9.7	7.2	195	Healthy	Unknown	Single	Fish_plasma_serum	0.562	μg mL⁻¹
877	doi: 10.1111/j.1365-2885.1997.tb00987.x	10.1111/j.1365-2885.1997.tb00987.x	doi: 10.1111/j.1365-2885.1997.tb00987.x|Salmo salar|Oral|5|Plasma|12	Salmo salar	Oral	5	Plasma	12	9.7	7.2	195	Healthy	Unknown	Single	Fish_plasma_serum	0.001	μg mL⁻¹
878	doi: 10.1111/j.1365-2885.1997.tb00987.x	10.1111/j.1365-2885.1997.tb00987.x	doi: 10.1111/j.1365-2885.1997.tb00987.x|Salmo salar|Oral|5|Plasma|30	Salmo salar	Oral	5	Plasma	30	9.7	7.2	195	Healthy	Unknown	Single	Fish_plasma_serum	0.001	μg mL⁻¹
879	doi: 10.1111/j.1365-2885.1997.tb00987.x	10.1111/j.1365-2885.1997.tb00987.x	doi: 10.1111/j.1365-2885.1997.tb00987.x|Salmo salar|Oral|5|Plasma|45	Salmo salar	Oral	5	Plasma	45	9.7	7.2	195	Healthy	Unknown	Single	Fish_plasma_serum	0.001	μg mL⁻¹
880	doi: 10.1111/j.1365-2885.1997.tb00987.x	10.1111/j.1365-2885.1997.tb00987.x	doi: 10.1111/j.1365-2885.1997.tb00987.x|Salmo salar|Oral|5|Plasma|4	Salmo salar	Oral	5	Plasma	4	9.7	7.2	195	Healthy	Unknown	Single	Fish_plasma_serum	0.001	μg mL⁻¹
882	doi: 10.1111/j.1365-2885.1997.tb00987.x	10.1111/j.1365-2885.1997.tb00987.x	doi: 10.1111/j.1365-2885.1997.tb00987.x|Salmo salar|Oral|5|Plasma|24	Salmo salar	Oral	5	Plasma	24	9.7	7.2	195	Healthy	Unknown	Single	Fish_plasma_serum	0.001	μg mL⁻¹
883	doi: 10.1111/j.1365-2885.1997.tb00987.x	10.1111/j.1365-2885.1997.tb00987.x	doi: 10.1111/j.1365-2885.1997.tb00987.x|Salmo salar|Oral|5|Plasma|48	Salmo salar	Oral	5	Plasma	48	9.7	7.2	195	Healthy	Unknown	Single	Fish_plasma_serum	0.001	μg mL⁻¹
884	doi: 10.1111/j.1365-2885.1997.tb00987.x	10.1111/j.1365-2885.1997.tb00987.x	doi: 10.1111/j.1365-2885.1997.tb00987.x|Salmo salar|Oral|5|Plasma|72	Salmo salar	Oral	5	Plasma	72	9.7	7.2	195	Healthy	Unknown	Single	Fish_plasma_serum	0.001	μg mL⁻¹
885	doi: 10.1111/j.1365-2885.1997.tb00987.x	10.1111/j.1365-2885.1997.tb00987.x	doi: 10.1111/j.1365-2885.1997.tb00987.x|Salmo salar|Oral|5|Plasma|96	Salmo salar	Oral	5	Plasma	96	9.7	7.2	195	Healthy	Unknown	Single	Fish_plasma_serum	0.001	μg mL⁻¹
886	doi: 10.1111/j.1365-2885.1997.tb00987.x	10.1111/j.1365-2885.1997.tb00987.x	doi: 10.1111/j.1365-2885.1997.tb00987.x|Salmo salar|Oral|5|Plasma|120	Salmo salar	Oral	5	Plasma	120	9.7	7.2	195	Healthy	Unknown	Single	Fish_plasma_serum	0.001	μg mL⁻¹
887	doi: 10.1111/j.1365-2885.1997.tb00987.x	10.1111/j.1365-2885.1997.tb00987.x	doi: 10.1111/j.1365-2885.1997.tb00987.x|Salmo salar|Intravenous|10|Muscle|0	Salmo salar	Intravenous	10	Muscle	0	9.7	7.2	195	Healthy	Unknown	Single	Fish_biological_matrix	0	μg g⁻¹ wet weight
888	doi: 10.1111/j.1365-2885.1997.tb00987.x	10.1111/j.1365-2885.1997.tb00987.x	doi: 10.1111/j.1365-2885.1997.tb00987.x|Salmo salar|Intravenous|10|Muscle|0.02	Salmo salar	Intravenous	10	Muscle	0.02	9.7	7.2	195	Healthy	Unknown	Single	Fish_biological_matrix	0.001	μg g⁻¹ wet weight
889	doi: 10.1111/j.1365-2885.1997.tb00987.x	10.1111/j.1365-2885.1997.tb00987.x	doi: 10.1111/j.1365-2885.1997.tb00987.x|Salmo salar|Intravenous|10|Muscle|0.04	Salmo salar	Intravenous	10	Muscle	0.04	9.7	7.2	195	Healthy	Unknown	Single	Fish_biological_matrix	0.001	μg g⁻¹ wet weight
890	doi: 10.1111/j.1365-2885.1997.tb00987.x	10.1111/j.1365-2885.1997.tb00987.x	doi: 10.1111/j.1365-2885.1997.tb00987.x|Salmo salar|Intravenous|10|Muscle|0.1	Salmo salar	Intravenous	10	Muscle	0.1	9.7	7.2	195	Healthy	Unknown	Single	Fish_biological_matrix	0.001	μg g⁻¹ wet weight
891	doi: 10.1111/j.1365-2885.1997.tb00987.x	10.1111/j.1365-2885.1997.tb00987.x	doi: 10.1111/j.1365-2885.1997.tb00987.x|Salmo salar|Intravenous|10|Muscle|0.2	Salmo salar	Intravenous	10	Muscle	0.2	9.7	7.2	195	Healthy	Unknown	Single	Fish_biological_matrix	0.001	μg g⁻¹ wet weight
892	doi: 10.1111/j.1365-2885.1997.tb00987.x	10.1111/j.1365-2885.1997.tb00987.x	doi: 10.1111/j.1365-2885.1997.tb00987.x|Salmo salar|Intravenous|10|Muscle|0.3	Salmo salar	Intravenous	10	Muscle	0.3	9.7	7.2	195	Healthy	Unknown	Single	Fish_biological_matrix	0.001	μg g⁻¹ wet weight
893	doi: 10.1111/j.1365-2885.1997.tb00987.x	10.1111/j.1365-2885.1997.tb00987.x	doi: 10.1111/j.1365-2885.1997.tb00987.x|Salmo salar|Intravenous|10|Muscle|0.5	Salmo salar	Intravenous	10	Muscle	0.5	9.7	7.2	195	Healthy	Unknown	Single	Fish_biological_matrix	0.001	μg g⁻¹ wet weight
894	doi: 10.1111/j.1365-2885.1997.tb00987.x	10.1111/j.1365-2885.1997.tb00987.x	doi: 10.1111/j.1365-2885.1997.tb00987.x|Salmo salar|Intravenous|10|Muscle|0.75	Salmo salar	Intravenous	10	Muscle	0.75	9.7	7.2	195	Healthy	Unknown	Single	Fish_biological_matrix	0.001	μg g⁻¹ wet weight
895	doi: 10.1111/j.1365-2885.1997.tb00987.x	10.1111/j.1365-2885.1997.tb00987.x	doi: 10.1111/j.1365-2885.1997.tb00987.x|Salmo salar|Intravenous|10|Muscle|1.2	Salmo salar	Intravenous	10	Muscle	1.2	9.7	7.2	195	Healthy	Unknown	Single	Fish_biological_matrix	0.001	μg g⁻¹ wet weight
896	doi: 10.1111/j.1365-2885.1997.tb00987.x	10.1111/j.1365-2885.1997.tb00987.x	doi: 10.1111/j.1365-2885.1997.tb00987.x|Salmo salar|Intravenous|10|Muscle|2.4	Salmo salar	Intravenous	10	Muscle	2.4	9.7	7.2	195	Healthy	Unknown	Single	Fish_biological_matrix	0.001	μg g⁻¹ wet weight
897	doi: 10.1111/j.1365-2885.1997.tb00987.x	10.1111/j.1365-2885.1997.tb00987.x	doi: 10.1111/j.1365-2885.1997.tb00987.x|Salmo salar|Intravenous|10|Muscle|6	Salmo salar	Intravenous	10	Muscle	6	9.7	7.2	195	Healthy	Unknown	Single	Fish_biological_matrix	0.001	μg g⁻¹ wet weight
898	doi: 10.1111/j.1365-2885.1997.tb00987.x	10.1111/j.1365-2885.1997.tb00987.x	doi: 10.1111/j.1365-2885.1997.tb00987.x|Salmo salar|Intravenous|10|Muscle|12	Salmo salar	Intravenous	10	Muscle	12	9.7	7.2	195	Healthy	Unknown	Single	Fish_biological_matrix	0.001	μg g⁻¹ wet weight
899	doi: 10.1111/j.1365-2885.1997.tb00987.x	10.1111/j.1365-2885.1997.tb00987.x	doi: 10.1111/j.1365-2885.1997.tb00987.x|Salmo salar|Intravenous|10|Muscle|18	Salmo salar	Intravenous	10	Muscle	18	9.7	7.2	195	Healthy	Unknown	Single	Fish_biological_matrix	0.001	μg g⁻¹ wet weight
900	doi: 10.1111/j.1365-2885.1997.tb00987.x	10.1111/j.1365-2885.1997.tb00987.x	doi: 10.1111/j.1365-2885.1997.tb00987.x|Salmo salar|Intravenous|10|Muscle|24	Salmo salar	Intravenous	10	Muscle	24	9.7	7.2	195	Healthy	Unknown	Single	Fish_biological_matrix	0.001	μg g⁻¹ wet weight
901	doi: 10.1111/j.1365-2885.1997.tb00987.x	10.1111/j.1365-2885.1997.tb00987.x	doi: 10.1111/j.1365-2885.1997.tb00987.x|Salmo salar|Intravenous|10|Muscle|48	Salmo salar	Intravenous	10	Muscle	48	9.7	7.2	195	Healthy	Unknown	Single	Fish_biological_matrix	0.001	μg g⁻¹ wet weight
902	doi: 10.1111/j.1365-2885.1997.tb00987.x	10.1111/j.1365-2885.1997.tb00987.x	doi: 10.1111/j.1365-2885.1997.tb00987.x|Salmo salar|Intravenous|10|Muscle|72	Salmo salar	Intravenous	10	Muscle	72	9.7	7.2	195	Healthy	Unknown	Single	Fish_biological_matrix	0.001	μg g⁻¹ wet weight
903	doi: 10.1111/j.1365-2885.1997.tb00987.x	10.1111/j.1365-2885.1997.tb00987.x	doi: 10.1111/j.1365-2885.1997.tb00987.x|Salmo salar|Intravenous|10|Muscle|96	Salmo salar	Intravenous	10	Muscle	96	9.7	7.2	195	Healthy	Unknown	Single	Fish_biological_matrix	0.001	μg g⁻¹ wet weight
904	doi: 10.1111/j.1365-2885.1997.tb00987.x	10.1111/j.1365-2885.1997.tb00987.x	doi: 10.1111/j.1365-2885.1997.tb00987.x|Salmo salar|Intravenous|10|Muscle|120	Salmo salar	Intravenous	10	Muscle	120	9.7	7.2	195	Healthy	Unknown	Single	Fish_biological_matrix	0.001	μg g⁻¹ wet weight
905	doi: 10.1111/j.1365-2885.1997.tb00987.x	10.1111/j.1365-2885.1997.tb00987.x	doi: 10.1111/j.1365-2885.1997.tb00987.x|Salmo salar|Intraperitoneal|10|Muscle|0	Salmo salar	Intraperitoneal	10	Muscle	0	9.7	7.2	195	Healthy	Unknown	Single	Fish_biological_matrix	0	μg g⁻¹ wet weight
906	doi: 10.1111/j.1365-2885.1997.tb00987.x	10.1111/j.1365-2885.1997.tb00987.x	doi: 10.1111/j.1365-2885.1997.tb00987.x|Salmo salar|Intraperitoneal|10|Muscle|1.2	Salmo salar	Intraperitoneal	10	Muscle	1.2	9.7	7.2	195	Healthy	Unknown	Single	Fish_biological_matrix	0.001	μg g⁻¹ wet weight
907	doi: 10.1111/j.1365-2885.1997.tb00987.x	10.1111/j.1365-2885.1997.tb00987.x	doi: 10.1111/j.1365-2885.1997.tb00987.x|Salmo salar|Intraperitoneal|10|Muscle|2.4	Salmo salar	Intraperitoneal	10	Muscle	2.4	9.7	7.2	195	Healthy	Unknown	Single	Fish_biological_matrix	0.001	μg g⁻¹ wet weight
908	doi: 10.1111/j.1365-2885.1997.tb00987.x	10.1111/j.1365-2885.1997.tb00987.x	doi: 10.1111/j.1365-2885.1997.tb00987.x|Salmo salar|Intraperitoneal|10|Muscle|6	Salmo salar	Intraperitoneal	10	Muscle	6	9.7	7.2	195	Healthy	Unknown	Single	Fish_biological_matrix	0.001	μg g⁻¹ wet weight
909	doi: 10.1111/j.1365-2885.1997.tb00987.x	10.1111/j.1365-2885.1997.tb00987.x	doi: 10.1111/j.1365-2885.1997.tb00987.x|Salmo salar|Intraperitoneal|10|Muscle|12	Salmo salar	Intraperitoneal	10	Muscle	12	9.7	7.2	195	Healthy	Unknown	Single	Fish_biological_matrix	0.001	μg g⁻¹ wet weight
910	doi: 10.1111/j.1365-2885.1997.tb00987.x	10.1111/j.1365-2885.1997.tb00987.x	doi: 10.1111/j.1365-2885.1997.tb00987.x|Salmo salar|Intraperitoneal|10|Muscle|18	Salmo salar	Intraperitoneal	10	Muscle	18	9.7	7.2	195	Healthy	Unknown	Single	Fish_biological_matrix	0.001	μg g⁻¹ wet weight
911	doi: 10.1111/j.1365-2885.1997.tb00987.x	10.1111/j.1365-2885.1997.tb00987.x	doi: 10.1111/j.1365-2885.1997.tb00987.x|Salmo salar|Intraperitoneal|10|Muscle|24	Salmo salar	Intraperitoneal	10	Muscle	24	9.7	7.2	195	Healthy	Unknown	Single	Fish_biological_matrix	0.001	μg g⁻¹ wet weight
912	doi: 10.1111/j.1365-2885.1997.tb00987.x	10.1111/j.1365-2885.1997.tb00987.x	doi: 10.1111/j.1365-2885.1997.tb00987.x|Salmo salar|Intraperitoneal|10|Muscle|48	Salmo salar	Intraperitoneal	10	Muscle	48	9.7	7.2	195	Healthy	Unknown	Single	Fish_biological_matrix	0.001	μg g⁻¹ wet weight
913	doi: 10.1111/j.1365-2885.1997.tb00987.x	10.1111/j.1365-2885.1997.tb00987.x	doi: 10.1111/j.1365-2885.1997.tb00987.x|Salmo salar|Intraperitoneal|10|Muscle|72	Salmo salar	Intraperitoneal	10	Muscle	72	9.7	7.2	195	Healthy	Unknown	Single	Fish_biological_matrix	0.001	μg g⁻¹ wet weight
914	doi: 10.1111/j.1365-2885.1997.tb00987.x	10.1111/j.1365-2885.1997.tb00987.x	doi: 10.1111/j.1365-2885.1997.tb00987.x|Salmo salar|Intraperitoneal|10|Muscle|96	Salmo salar	Intraperitoneal	10	Muscle	96	9.7	7.2	195	Healthy	Unknown	Single	Fish_biological_matrix	0.001	μg g⁻¹ wet weight
915	doi: 10.1111/j.1365-2885.1997.tb00987.x	10.1111/j.1365-2885.1997.tb00987.x	doi: 10.1111/j.1365-2885.1997.tb00987.x|Salmo salar|Intraperitoneal|10|Muscle|120	Salmo salar	Intraperitoneal	10	Muscle	120	9.7	7.2	195	Healthy	Unknown	Single	Fish_biological_matrix	0.001	μg g⁻¹ wet weight
916	doi: 10.1111/j.1365-2885.1997.tb00987.x	10.1111/j.1365-2885.1997.tb00987.x	doi: 10.1111/j.1365-2885.1997.tb00987.x|Salmo salar|Intramuscular|10|Muscle|0	Salmo salar	Intramuscular	10	Muscle	0	9.7	7.2	195	Healthy	Unknown	Single	Fish_biological_matrix	0	μg g⁻¹ wet weight
917	doi: 10.1111/j.1365-2885.1997.tb00987.x	10.1111/j.1365-2885.1997.tb00987.x	doi: 10.1111/j.1365-2885.1997.tb00987.x|Salmo salar|Intramuscular|10|Muscle|1.2	Salmo salar	Intramuscular	10	Muscle	1.2	9.7	7.2	195	Healthy	Unknown	Single	Fish_biological_matrix	0.001	μg g⁻¹ wet weight
918	doi: 10.1111/j.1365-2885.1997.tb00987.x	10.1111/j.1365-2885.1997.tb00987.x	doi: 10.1111/j.1365-2885.1997.tb00987.x|Salmo salar|Intramuscular|10|Muscle|2.4	Salmo salar	Intramuscular	10	Muscle	2.4	9.7	7.2	195	Healthy	Unknown	Single	Fish_biological_matrix	0.001	μg g⁻¹ wet weight
919	doi: 10.1111/j.1365-2885.1997.tb00987.x	10.1111/j.1365-2885.1997.tb00987.x	doi: 10.1111/j.1365-2885.1997.tb00987.x|Salmo salar|Intramuscular|10|Muscle|6	Salmo salar	Intramuscular	10	Muscle	6	9.7	7.2	195	Healthy	Unknown	Single	Fish_biological_matrix	0.001	μg g⁻¹ wet weight
920	doi: 10.1111/j.1365-2885.1997.tb00987.x	10.1111/j.1365-2885.1997.tb00987.x	doi: 10.1111/j.1365-2885.1997.tb00987.x|Salmo salar|Intramuscular|10|Muscle|12	Salmo salar	Intramuscular	10	Muscle	12	9.7	7.2	195	Healthy	Unknown	Single	Fish_biological_matrix	0.001	μg g⁻¹ wet weight
921	doi: 10.1111/j.1365-2885.1997.tb00987.x	10.1111/j.1365-2885.1997.tb00987.x	doi: 10.1111/j.1365-2885.1997.tb00987.x|Salmo salar|Intramuscular|10|Muscle|18	Salmo salar	Intramuscular	10	Muscle	18	9.7	7.2	195	Healthy	Unknown	Single	Fish_biological_matrix	0.001	μg g⁻¹ wet weight
922	doi: 10.1111/j.1365-2885.1997.tb00987.x	10.1111/j.1365-2885.1997.tb00987.x	doi: 10.1111/j.1365-2885.1997.tb00987.x|Salmo salar|Intramuscular|10|Muscle|24	Salmo salar	Intramuscular	10	Muscle	24	9.7	7.2	195	Healthy	Unknown	Single	Fish_biological_matrix	0.001	μg g⁻¹ wet weight
923	doi: 10.1111/j.1365-2885.1997.tb00987.x	10.1111/j.1365-2885.1997.tb00987.x	doi: 10.1111/j.1365-2885.1997.tb00987.x|Salmo salar|Intramuscular|10|Muscle|48	Salmo salar	Intramuscular	10	Muscle	48	9.7	7.2	195	Healthy	Unknown	Single	Fish_biological_matrix	0.001	μg g⁻¹ wet weight
924	doi: 10.1111/j.1365-2885.1997.tb00987.x	10.1111/j.1365-2885.1997.tb00987.x	doi: 10.1111/j.1365-2885.1997.tb00987.x|Salmo salar|Intramuscular|10|Muscle|72	Salmo salar	Intramuscular	10	Muscle	72	9.7	7.2	195	Healthy	Unknown	Single	Fish_biological_matrix	0.001	μg g⁻¹ wet weight
925	doi: 10.1111/j.1365-2885.1997.tb00987.x	10.1111/j.1365-2885.1997.tb00987.x	doi: 10.1111/j.1365-2885.1997.tb00987.x|Salmo salar|Intramuscular|10|Muscle|96	Salmo salar	Intramuscular	10	Muscle	96	9.7	7.2	195	Healthy	Unknown	Single	Fish_biological_matrix	0.001	μg g⁻¹ wet weight
926	doi: 10.1111/j.1365-2885.1997.tb00987.x	10.1111/j.1365-2885.1997.tb00987.x	doi: 10.1111/j.1365-2885.1997.tb00987.x|Salmo salar|Intramuscular|10|Muscle|120	Salmo salar	Intramuscular	10	Muscle	120	9.7	7.2	195	Healthy	Unknown	Single	Fish_biological_matrix	0.001	μg g⁻¹ wet weight
927	doi: 10.1111/j.1365-2885.1997.tb00987.x	10.1111/j.1365-2885.1997.tb00987.x	doi: 10.1111/j.1365-2885.1997.tb00987.x|Salmo salar|Oral|10|Muscle|0	Salmo salar	Oral	10	Muscle	0	9.7	7.2	195	Healthy	Unknown	Single	Fish_biological_matrix	0	μg g⁻¹ wet weight
928	doi: 10.1111/j.1365-2885.1997.tb00987.x	10.1111/j.1365-2885.1997.tb00987.x	doi: 10.1111/j.1365-2885.1997.tb00987.x|Salmo salar|Oral|10|Muscle|2.4	Salmo salar	Oral	10	Muscle	2.4	9.7	7.2	195	Healthy	Unknown	Single	Fish_biological_matrix	0.001	μg g⁻¹ wet weight
929	doi: 10.1111/j.1365-2885.1997.tb00987.x	10.1111/j.1365-2885.1997.tb00987.x	doi: 10.1111/j.1365-2885.1997.tb00987.x|Salmo salar|Oral|10|Muscle|12	Salmo salar	Oral	10	Muscle	12	9.7	7.2	195	Healthy	Unknown	Single	Fish_biological_matrix	0.001	μg g⁻¹ wet weight
930	doi: 10.1111/j.1365-2885.1997.tb00987.x	10.1111/j.1365-2885.1997.tb00987.x	doi: 10.1111/j.1365-2885.1997.tb00987.x|Salmo salar|Oral|10|Muscle|30	Salmo salar	Oral	10	Muscle	30	9.7	7.2	195	Healthy	Unknown	Single	Fish_biological_matrix	0.001	μg g⁻¹ wet weight
931	doi: 10.1111/j.1365-2885.1997.tb00987.x	10.1111/j.1365-2885.1997.tb00987.x	doi: 10.1111/j.1365-2885.1997.tb00987.x|Salmo salar|Oral|10|Muscle|45	Salmo salar	Oral	10	Muscle	45	9.7	7.2	195	Healthy	Unknown	Single	Fish_biological_matrix	0.001	μg g⁻¹ wet weight
932	doi: 10.1111/j.1365-2885.1997.tb00987.x	10.1111/j.1365-2885.1997.tb00987.x	doi: 10.1111/j.1365-2885.1997.tb00987.x|Salmo salar|Oral|10|Muscle|4	Salmo salar	Oral	10	Muscle	4	9.7	7.2	195	Healthy	Unknown	Single	Fish_biological_matrix	0.001	μg g⁻¹ wet weight
934	doi: 10.1111/j.1365-2885.1997.tb00987.x	10.1111/j.1365-2885.1997.tb00987.x	doi: 10.1111/j.1365-2885.1997.tb00987.x|Salmo salar|Oral|10|Muscle|24	Salmo salar	Oral	10	Muscle	24	9.7	7.2	195	Healthy	Unknown	Single	Fish_biological_matrix	0.001	μg g⁻¹ wet weight
935	doi: 10.1111/j.1365-2885.1997.tb00987.x	10.1111/j.1365-2885.1997.tb00987.x	doi: 10.1111/j.1365-2885.1997.tb00987.x|Salmo salar|Oral|10|Muscle|48	Salmo salar	Oral	10	Muscle	48	9.7	7.2	195	Healthy	Unknown	Single	Fish_biological_matrix	0.001	μg g⁻¹ wet weight
936	doi: 10.1111/j.1365-2885.1997.tb00987.x	10.1111/j.1365-2885.1997.tb00987.x	doi: 10.1111/j.1365-2885.1997.tb00987.x|Salmo salar|Oral|10|Muscle|72	Salmo salar	Oral	10	Muscle	72	9.7	7.2	195	Healthy	Unknown	Single	Fish_biological_matrix	0.001	μg g⁻¹ wet weight
937	doi: 10.1111/j.1365-2885.1997.tb00987.x	10.1111/j.1365-2885.1997.tb00987.x	doi: 10.1111/j.1365-2885.1997.tb00987.x|Salmo salar|Oral|10|Muscle|96	Salmo salar	Oral	10	Muscle	96	9.7	7.2	195	Healthy	Unknown	Single	Fish_biological_matrix	0.001	μg g⁻¹ wet weight
938	doi: 10.1111/j.1365-2885.1997.tb00987.x	10.1111/j.1365-2885.1997.tb00987.x	doi: 10.1111/j.1365-2885.1997.tb00987.x|Salmo salar|Oral|10|Muscle|120	Salmo salar	Oral	10	Muscle	120	9.7	7.2	195	Healthy	Unknown	Single	Fish_biological_matrix	0.001	μg g⁻¹ wet weight
939	doi: 10.1111/j.1365-2885.1997.tb00987.x	10.1111/j.1365-2885.1997.tb00987.x	doi: 10.1111/j.1365-2885.1997.tb00987.x|Salmo salar|Oral|5|Muscle|0	Salmo salar	Oral	5	Muscle	0	9.7	7.2	195	Healthy	Unknown	Single	Fish_biological_matrix	0	μg g⁻¹ wet weight
940	doi: 10.1111/j.1365-2885.1997.tb00987.x	10.1111/j.1365-2885.1997.tb00987.x	doi: 10.1111/j.1365-2885.1997.tb00987.x|Salmo salar|Oral|5|Muscle|2.4	Salmo salar	Oral	5	Muscle	2.4	9.7	7.2	195	Healthy	Unknown	Single	Fish_biological_matrix	0.001	μg g⁻¹ wet weight
941	doi: 10.1111/j.1365-2885.1997.tb00987.x	10.1111/j.1365-2885.1997.tb00987.x	doi: 10.1111/j.1365-2885.1997.tb00987.x|Salmo salar|Oral|5|Muscle|12	Salmo salar	Oral	5	Muscle	12	9.7	7.2	195	Healthy	Unknown	Single	Fish_biological_matrix	0.001	μg g⁻¹ wet weight
942	doi: 10.1111/j.1365-2885.1997.tb00987.x	10.1111/j.1365-2885.1997.tb00987.x	doi: 10.1111/j.1365-2885.1997.tb00987.x|Salmo salar|Oral|5|Muscle|30	Salmo salar	Oral	5	Muscle	30	9.7	7.2	195	Healthy	Unknown	Single	Fish_biological_matrix	0.001	μg g⁻¹ wet weight
943	doi: 10.1111/j.1365-2885.1997.tb00987.x	10.1111/j.1365-2885.1997.tb00987.x	doi: 10.1111/j.1365-2885.1997.tb00987.x|Salmo salar|Oral|5|Muscle|45	Salmo salar	Oral	5	Muscle	45	9.7	7.2	195	Healthy	Unknown	Single	Fish_biological_matrix	0.001	μg g⁻¹ wet weight
944	doi: 10.1111/j.1365-2885.1997.tb00987.x	10.1111/j.1365-2885.1997.tb00987.x	doi: 10.1111/j.1365-2885.1997.tb00987.x|Salmo salar|Oral|5|Muscle|4	Salmo salar	Oral	5	Muscle	4	9.7	7.2	195	Healthy	Unknown	Single	Fish_biological_matrix	0.001	μg g⁻¹ wet weight
946	doi: 10.1111/j.1365-2885.1997.tb00987.x	10.1111/j.1365-2885.1997.tb00987.x	doi: 10.1111/j.1365-2885.1997.tb00987.x|Salmo salar|Oral|5|Muscle|24	Salmo salar	Oral	5	Muscle	24	9.7	7.2	195	Healthy	Unknown	Single	Fish_biological_matrix	0.001	μg g⁻¹ wet weight
947	doi: 10.1111/j.1365-2885.1997.tb00987.x	10.1111/j.1365-2885.1997.tb00987.x	doi: 10.1111/j.1365-2885.1997.tb00987.x|Salmo salar|Oral|5|Muscle|48	Salmo salar	Oral	5	Muscle	48	9.7	7.2	195	Healthy	Unknown	Single	Fish_biological_matrix	0.001	μg g⁻¹ wet weight
948	doi: 10.1111/j.1365-2885.1997.tb00987.x	10.1111/j.1365-2885.1997.tb00987.x	doi: 10.1111/j.1365-2885.1997.tb00987.x|Salmo salar|Oral|5|Muscle|72	Salmo salar	Oral	5	Muscle	72	9.7	7.2	195	Healthy	Unknown	Single	Fish_biological_matrix	0.001	μg g⁻¹ wet weight
949	doi: 10.1111/j.1365-2885.1997.tb00987.x	10.1111/j.1365-2885.1997.tb00987.x	doi: 10.1111/j.1365-2885.1997.tb00987.x|Salmo salar|Oral|5|Muscle|96	Salmo salar	Oral	5	Muscle	96	9.7	7.2	195	Healthy	Unknown	Single	Fish_biological_matrix	0.001	μg g⁻¹ wet weight
950	doi: 10.1111/j.1365-2885.1997.tb00987.x	10.1111/j.1365-2885.1997.tb00987.x	doi: 10.1111/j.1365-2885.1997.tb00987.x|Salmo salar|Oral|5|Muscle|120	Salmo salar	Oral	5	Muscle	120	9.7	7.2	195	Healthy	Unknown	Single	Fish_biological_matrix	0.001	μg g⁻¹ wet weight
951	doi: 10.1111/j.1365-2885.1997.tb00987.x	10.1111/j.1365-2885.1997.tb00987.x	doi: 10.1111/j.1365-2885.1997.tb00987.x|Salmo salar|Intravenous|10|Skin|0	Salmo salar	Intravenous	10	Skin	0	9.7	7.2	195	Healthy	Unknown	Single	Fish_biological_matrix	0	μg g⁻¹ wet weight
952	doi: 10.1111/j.1365-2885.1997.tb00987.x	10.1111/j.1365-2885.1997.tb00987.x	doi: 10.1111/j.1365-2885.1997.tb00987.x|Salmo salar|Intravenous|10|Skin|0.02	Salmo salar	Intravenous	10	Skin	0.02	9.7	7.2	195	Healthy	Unknown	Single	Fish_biological_matrix	0.001	μg g⁻¹ wet weight
953	doi: 10.1111/j.1365-2885.1997.tb00987.x	10.1111/j.1365-2885.1997.tb00987.x	doi: 10.1111/j.1365-2885.1997.tb00987.x|Salmo salar|Intravenous|10|Skin|0.04	Salmo salar	Intravenous	10	Skin	0.04	9.7	7.2	195	Healthy	Unknown	Single	Fish_biological_matrix	0.001	μg g⁻¹ wet weight
954	doi: 10.1111/j.1365-2885.1997.tb00987.x	10.1111/j.1365-2885.1997.tb00987.x	doi: 10.1111/j.1365-2885.1997.tb00987.x|Salmo salar|Intravenous|10|Skin|0.1	Salmo salar	Intravenous	10	Skin	0.1	9.7	7.2	195	Healthy	Unknown	Single	Fish_biological_matrix	0.001	μg g⁻¹ wet weight
955	doi: 10.1111/j.1365-2885.1997.tb00987.x	10.1111/j.1365-2885.1997.tb00987.x	doi: 10.1111/j.1365-2885.1997.tb00987.x|Salmo salar|Intravenous|10|Skin|0.2	Salmo salar	Intravenous	10	Skin	0.2	9.7	7.2	195	Healthy	Unknown	Single	Fish_biological_matrix	0.001	μg g⁻¹ wet weight
956	doi: 10.1111/j.1365-2885.1997.tb00987.x	10.1111/j.1365-2885.1997.tb00987.x	doi: 10.1111/j.1365-2885.1997.tb00987.x|Salmo salar|Intravenous|10|Skin|0.3	Salmo salar	Intravenous	10	Skin	0.3	9.7	7.2	195	Healthy	Unknown	Single	Fish_biological_matrix	0.001	μg g⁻¹ wet weight
957	doi: 10.1111/j.1365-2885.1997.tb00987.x	10.1111/j.1365-2885.1997.tb00987.x	doi: 10.1111/j.1365-2885.1997.tb00987.x|Salmo salar|Intravenous|10|Skin|0.5	Salmo salar	Intravenous	10	Skin	0.5	9.7	7.2	195	Healthy	Unknown	Single	Fish_biological_matrix	0.001	μg g⁻¹ wet weight
958	doi: 10.1111/j.1365-2885.1997.tb00987.x	10.1111/j.1365-2885.1997.tb00987.x	doi: 10.1111/j.1365-2885.1997.tb00987.x|Salmo salar|Intravenous|10|Skin|0.75	Salmo salar	Intravenous	10	Skin	0.75	9.7	7.2	195	Healthy	Unknown	Single	Fish_biological_matrix	0.001	μg g⁻¹ wet weight
959	doi: 10.1111/j.1365-2885.1997.tb00987.x	10.1111/j.1365-2885.1997.tb00987.x	doi: 10.1111/j.1365-2885.1997.tb00987.x|Salmo salar|Intravenous|10|Skin|1.2	Salmo salar	Intravenous	10	Skin	1.2	9.7	7.2	195	Healthy	Unknown	Single	Fish_biological_matrix	0.001	μg g⁻¹ wet weight
960	doi: 10.1111/j.1365-2885.1997.tb00987.x	10.1111/j.1365-2885.1997.tb00987.x	doi: 10.1111/j.1365-2885.1997.tb00987.x|Salmo salar|Intravenous|10|Skin|2.4	Salmo salar	Intravenous	10	Skin	2.4	9.7	7.2	195	Healthy	Unknown	Single	Fish_biological_matrix	0.001	μg g⁻¹ wet weight
961	doi: 10.1111/j.1365-2885.1997.tb00987.x	10.1111/j.1365-2885.1997.tb00987.x	doi: 10.1111/j.1365-2885.1997.tb00987.x|Salmo salar|Intravenous|10|Skin|6	Salmo salar	Intravenous	10	Skin	6	9.7	7.2	195	Healthy	Unknown	Single	Fish_biological_matrix	0.001	μg g⁻¹ wet weight
962	doi: 10.1111/j.1365-2885.1997.tb00987.x	10.1111/j.1365-2885.1997.tb00987.x	doi: 10.1111/j.1365-2885.1997.tb00987.x|Salmo salar|Intravenous|10|Skin|12	Salmo salar	Intravenous	10	Skin	12	9.7	7.2	195	Healthy	Unknown	Single	Fish_biological_matrix	0.001	μg g⁻¹ wet weight
963	doi: 10.1111/j.1365-2885.1997.tb00987.x	10.1111/j.1365-2885.1997.tb00987.x	doi: 10.1111/j.1365-2885.1997.tb00987.x|Salmo salar|Intravenous|10|Skin|18	Salmo salar	Intravenous	10	Skin	18	9.7	7.2	195	Healthy	Unknown	Single	Fish_biological_matrix	0.001	μg g⁻¹ wet weight
964	doi: 10.1111/j.1365-2885.1997.tb00987.x	10.1111/j.1365-2885.1997.tb00987.x	doi: 10.1111/j.1365-2885.1997.tb00987.x|Salmo salar|Intravenous|10|Skin|24	Salmo salar	Intravenous	10	Skin	24	9.7	7.2	195	Healthy	Unknown	Single	Fish_biological_matrix	0.001	μg g⁻¹ wet weight
965	doi: 10.1111/j.1365-2885.1997.tb00987.x	10.1111/j.1365-2885.1997.tb00987.x	doi: 10.1111/j.1365-2885.1997.tb00987.x|Salmo salar|Intravenous|10|Skin|48	Salmo salar	Intravenous	10	Skin	48	9.7	7.2	195	Healthy	Unknown	Single	Fish_biological_matrix	0.001	μg g⁻¹ wet weight
966	doi: 10.1111/j.1365-2885.1997.tb00987.x	10.1111/j.1365-2885.1997.tb00987.x	doi: 10.1111/j.1365-2885.1997.tb00987.x|Salmo salar|Intravenous|10|Skin|72	Salmo salar	Intravenous	10	Skin	72	9.7	7.2	195	Healthy	Unknown	Single	Fish_biological_matrix	0.001	μg g⁻¹ wet weight
967	doi: 10.1111/j.1365-2885.1997.tb00987.x	10.1111/j.1365-2885.1997.tb00987.x	doi: 10.1111/j.1365-2885.1997.tb00987.x|Salmo salar|Intravenous|10|Skin|96	Salmo salar	Intravenous	10	Skin	96	9.7	7.2	195	Healthy	Unknown	Single	Fish_biological_matrix	0.001	μg g⁻¹ wet weight
968	doi: 10.1111/j.1365-2885.1997.tb00987.x	10.1111/j.1365-2885.1997.tb00987.x	doi: 10.1111/j.1365-2885.1997.tb00987.x|Salmo salar|Intravenous|10|Skin|120	Salmo salar	Intravenous	10	Skin	120	9.7	7.2	195	Healthy	Unknown	Single	Fish_biological_matrix	0.001	μg g⁻¹ wet weight
969	doi: 10.1111/j.1365-2885.1997.tb00987.x	10.1111/j.1365-2885.1997.tb00987.x	doi: 10.1111/j.1365-2885.1997.tb00987.x|Salmo salar|Intraperitoneal|10|Skin|0	Salmo salar	Intraperitoneal	10	Skin	0	9.7	7.2	195	Healthy	Unknown	Single	Fish_biological_matrix	0	μg g⁻¹ wet weight
970	doi: 10.1111/j.1365-2885.1997.tb00987.x	10.1111/j.1365-2885.1997.tb00987.x	doi: 10.1111/j.1365-2885.1997.tb00987.x|Salmo salar|Intraperitoneal|10|Skin|1.2	Salmo salar	Intraperitoneal	10	Skin	1.2	9.7	7.2	195	Healthy	Unknown	Single	Fish_biological_matrix	0.001	μg g⁻¹ wet weight
971	doi: 10.1111/j.1365-2885.1997.tb00987.x	10.1111/j.1365-2885.1997.tb00987.x	doi: 10.1111/j.1365-2885.1997.tb00987.x|Salmo salar|Intraperitoneal|10|Skin|2.4	Salmo salar	Intraperitoneal	10	Skin	2.4	9.7	7.2	195	Healthy	Unknown	Single	Fish_biological_matrix	0.001	μg g⁻¹ wet weight
972	doi: 10.1111/j.1365-2885.1997.tb00987.x	10.1111/j.1365-2885.1997.tb00987.x	doi: 10.1111/j.1365-2885.1997.tb00987.x|Salmo salar|Intraperitoneal|10|Skin|6	Salmo salar	Intraperitoneal	10	Skin	6	9.7	7.2	195	Healthy	Unknown	Single	Fish_biological_matrix	0.001	μg g⁻¹ wet weight
973	doi: 10.1111/j.1365-2885.1997.tb00987.x	10.1111/j.1365-2885.1997.tb00987.x	doi: 10.1111/j.1365-2885.1997.tb00987.x|Salmo salar|Intraperitoneal|10|Skin|12	Salmo salar	Intraperitoneal	10	Skin	12	9.7	7.2	195	Healthy	Unknown	Single	Fish_biological_matrix	0.001	μg g⁻¹ wet weight
974	doi: 10.1111/j.1365-2885.1997.tb00987.x	10.1111/j.1365-2885.1997.tb00987.x	doi: 10.1111/j.1365-2885.1997.tb00987.x|Salmo salar|Intraperitoneal|10|Skin|18	Salmo salar	Intraperitoneal	10	Skin	18	9.7	7.2	195	Healthy	Unknown	Single	Fish_biological_matrix	0.001	μg g⁻¹ wet weight
975	doi: 10.1111/j.1365-2885.1997.tb00987.x	10.1111/j.1365-2885.1997.tb00987.x	doi: 10.1111/j.1365-2885.1997.tb00987.x|Salmo salar|Intraperitoneal|10|Skin|24	Salmo salar	Intraperitoneal	10	Skin	24	9.7	7.2	195	Healthy	Unknown	Single	Fish_biological_matrix	0.001	μg g⁻¹ wet weight
976	doi: 10.1111/j.1365-2885.1997.tb00987.x	10.1111/j.1365-2885.1997.tb00987.x	doi: 10.1111/j.1365-2885.1997.tb00987.x|Salmo salar|Intraperitoneal|10|Skin|48	Salmo salar	Intraperitoneal	10	Skin	48	9.7	7.2	195	Healthy	Unknown	Single	Fish_biological_matrix	0.001	μg g⁻¹ wet weight
977	doi: 10.1111/j.1365-2885.1997.tb00987.x	10.1111/j.1365-2885.1997.tb00987.x	doi: 10.1111/j.1365-2885.1997.tb00987.x|Salmo salar|Intraperitoneal|10|Skin|72	Salmo salar	Intraperitoneal	10	Skin	72	9.7	7.2	195	Healthy	Unknown	Single	Fish_biological_matrix	0.001	μg g⁻¹ wet weight
978	doi: 10.1111/j.1365-2885.1997.tb00987.x	10.1111/j.1365-2885.1997.tb00987.x	doi: 10.1111/j.1365-2885.1997.tb00987.x|Salmo salar|Intraperitoneal|10|Skin|96	Salmo salar	Intraperitoneal	10	Skin	96	9.7	7.2	195	Healthy	Unknown	Single	Fish_biological_matrix	0.001	μg g⁻¹ wet weight
979	doi: 10.1111/j.1365-2885.1997.tb00987.x	10.1111/j.1365-2885.1997.tb00987.x	doi: 10.1111/j.1365-2885.1997.tb00987.x|Salmo salar|Intraperitoneal|10|Skin|120	Salmo salar	Intraperitoneal	10	Skin	120	9.7	7.2	195	Healthy	Unknown	Single	Fish_biological_matrix	0.001	μg g⁻¹ wet weight
980	doi: 10.1111/j.1365-2885.1997.tb00987.x	10.1111/j.1365-2885.1997.tb00987.x	doi: 10.1111/j.1365-2885.1997.tb00987.x|Salmo salar|Intramuscular|10|Skin|0	Salmo salar	Intramuscular	10	Skin	0	9.7	7.2	195	Healthy	Unknown	Single	Fish_biological_matrix	0	μg g⁻¹ wet weight
981	doi: 10.1111/j.1365-2885.1997.tb00987.x	10.1111/j.1365-2885.1997.tb00987.x	doi: 10.1111/j.1365-2885.1997.tb00987.x|Salmo salar|Intramuscular|10|Skin|1.2	Salmo salar	Intramuscular	10	Skin	1.2	9.7	7.2	195	Healthy	Unknown	Single	Fish_biological_matrix	0.001	μg g⁻¹ wet weight
982	doi: 10.1111/j.1365-2885.1997.tb00987.x	10.1111/j.1365-2885.1997.tb00987.x	doi: 10.1111/j.1365-2885.1997.tb00987.x|Salmo salar|Intramuscular|10|Skin|2.4	Salmo salar	Intramuscular	10	Skin	2.4	9.7	7.2	195	Healthy	Unknown	Single	Fish_biological_matrix	0.001	μg g⁻¹ wet weight
983	doi: 10.1111/j.1365-2885.1997.tb00987.x	10.1111/j.1365-2885.1997.tb00987.x	doi: 10.1111/j.1365-2885.1997.tb00987.x|Salmo salar|Intramuscular|10|Skin|6	Salmo salar	Intramuscular	10	Skin	6	9.7	7.2	195	Healthy	Unknown	Single	Fish_biological_matrix	0.001	μg g⁻¹ wet weight
984	doi: 10.1111/j.1365-2885.1997.tb00987.x	10.1111/j.1365-2885.1997.tb00987.x	doi: 10.1111/j.1365-2885.1997.tb00987.x|Salmo salar|Intramuscular|10|Skin|12	Salmo salar	Intramuscular	10	Skin	12	9.7	7.2	195	Healthy	Unknown	Single	Fish_biological_matrix	0.001	μg g⁻¹ wet weight
985	doi: 10.1111/j.1365-2885.1997.tb00987.x	10.1111/j.1365-2885.1997.tb00987.x	doi: 10.1111/j.1365-2885.1997.tb00987.x|Salmo salar|Intramuscular|10|Skin|18	Salmo salar	Intramuscular	10	Skin	18	9.7	7.2	195	Healthy	Unknown	Single	Fish_biological_matrix	0.001	μg g⁻¹ wet weight
986	doi: 10.1111/j.1365-2885.1997.tb00987.x	10.1111/j.1365-2885.1997.tb00987.x	doi: 10.1111/j.1365-2885.1997.tb00987.x|Salmo salar|Intramuscular|10|Skin|24	Salmo salar	Intramuscular	10	Skin	24	9.7	7.2	195	Healthy	Unknown	Single	Fish_biological_matrix	0.001	μg g⁻¹ wet weight
987	doi: 10.1111/j.1365-2885.1997.tb00987.x	10.1111/j.1365-2885.1997.tb00987.x	doi: 10.1111/j.1365-2885.1997.tb00987.x|Salmo salar|Intramuscular|10|Skin|48	Salmo salar	Intramuscular	10	Skin	48	9.7	7.2	195	Healthy	Unknown	Single	Fish_biological_matrix	0.001	μg g⁻¹ wet weight
988	doi: 10.1111/j.1365-2885.1997.tb00987.x	10.1111/j.1365-2885.1997.tb00987.x	doi: 10.1111/j.1365-2885.1997.tb00987.x|Salmo salar|Intramuscular|10|Skin|72	Salmo salar	Intramuscular	10	Skin	72	9.7	7.2	195	Healthy	Unknown	Single	Fish_biological_matrix	0.001	μg g⁻¹ wet weight
989	doi: 10.1111/j.1365-2885.1997.tb00987.x	10.1111/j.1365-2885.1997.tb00987.x	doi: 10.1111/j.1365-2885.1997.tb00987.x|Salmo salar|Intramuscular|10|Skin|96	Salmo salar	Intramuscular	10	Skin	96	9.7	7.2	195	Healthy	Unknown	Single	Fish_biological_matrix	0.001	μg g⁻¹ wet weight
990	doi: 10.1111/j.1365-2885.1997.tb00987.x	10.1111/j.1365-2885.1997.tb00987.x	doi: 10.1111/j.1365-2885.1997.tb00987.x|Salmo salar|Intramuscular|10|Skin|120	Salmo salar	Intramuscular	10	Skin	120	9.7	7.2	195	Healthy	Unknown	Single	Fish_biological_matrix	0.001	μg g⁻¹ wet weight
991	doi: 10.1111/j.1365-2885.1997.tb00987.x	10.1111/j.1365-2885.1997.tb00987.x	doi: 10.1111/j.1365-2885.1997.tb00987.x|Salmo salar|Oral|10|Skin|0	Salmo salar	Oral	10	Skin	0	9.7	7.2	195	Healthy	Unknown	Single	Fish_biological_matrix	0	μg g⁻¹ wet weight
992	doi: 10.1111/j.1365-2885.1997.tb00987.x	10.1111/j.1365-2885.1997.tb00987.x	doi: 10.1111/j.1365-2885.1997.tb00987.x|Salmo salar|Oral|10|Skin|2.4	Salmo salar	Oral	10	Skin	2.4	9.7	7.2	195	Healthy	Unknown	Single	Fish_biological_matrix	0.001	μg g⁻¹ wet weight
993	doi: 10.1111/j.1365-2885.1997.tb00987.x	10.1111/j.1365-2885.1997.tb00987.x	doi: 10.1111/j.1365-2885.1997.tb00987.x|Salmo salar|Oral|10|Skin|12	Salmo salar	Oral	10	Skin	12	9.7	7.2	195	Healthy	Unknown	Single	Fish_biological_matrix	0.001	μg g⁻¹ wet weight
994	doi: 10.1111/j.1365-2885.1997.tb00987.x	10.1111/j.1365-2885.1997.tb00987.x	doi: 10.1111/j.1365-2885.1997.tb00987.x|Salmo salar|Oral|10|Skin|30	Salmo salar	Oral	10	Skin	30	9.7	7.2	195	Healthy	Unknown	Single	Fish_biological_matrix	0.001	μg g⁻¹ wet weight
995	doi: 10.1111/j.1365-2885.1997.tb00987.x	10.1111/j.1365-2885.1997.tb00987.x	doi: 10.1111/j.1365-2885.1997.tb00987.x|Salmo salar|Oral|10|Skin|45	Salmo salar	Oral	10	Skin	45	9.7	7.2	195	Healthy	Unknown	Single	Fish_biological_matrix	0.001	μg g⁻¹ wet weight
996	doi: 10.1111/j.1365-2885.1997.tb00987.x	10.1111/j.1365-2885.1997.tb00987.x	doi: 10.1111/j.1365-2885.1997.tb00987.x|Salmo salar|Oral|10|Skin|4	Salmo salar	Oral	10	Skin	4	9.7	7.2	195	Healthy	Unknown	Single	Fish_biological_matrix	0.001	μg g⁻¹ wet weight
998	doi: 10.1111/j.1365-2885.1997.tb00987.x	10.1111/j.1365-2885.1997.tb00987.x	doi: 10.1111/j.1365-2885.1997.tb00987.x|Salmo salar|Oral|10|Skin|24	Salmo salar	Oral	10	Skin	24	9.7	7.2	195	Healthy	Unknown	Single	Fish_biological_matrix	0.001	μg g⁻¹ wet weight
999	doi: 10.1111/j.1365-2885.1997.tb00987.x	10.1111/j.1365-2885.1997.tb00987.x	doi: 10.1111/j.1365-2885.1997.tb00987.x|Salmo salar|Oral|10|Skin|48	Salmo salar	Oral	10	Skin	48	9.7	7.2	195	Healthy	Unknown	Single	Fish_biological_matrix	0.001	μg g⁻¹ wet weight
1000	doi: 10.1111/j.1365-2885.1997.tb00987.x	10.1111/j.1365-2885.1997.tb00987.x	doi: 10.1111/j.1365-2885.1997.tb00987.x|Salmo salar|Oral|10|Skin|72	Salmo salar	Oral	10	Skin	72	9.7	7.2	195	Healthy	Unknown	Single	Fish_biological_matrix	0.001	μg g⁻¹ wet weight
1001	doi: 10.1111/j.1365-2885.1997.tb00987.x	10.1111/j.1365-2885.1997.tb00987.x	doi: 10.1111/j.1365-2885.1997.tb00987.x|Salmo salar|Oral|10|Skin|96	Salmo salar	Oral	10	Skin	96	9.7	7.2	195	Healthy	Unknown	Single	Fish_biological_matrix	0.001	μg g⁻¹ wet weight
1002	doi: 10.1111/j.1365-2885.1997.tb00987.x	10.1111/j.1365-2885.1997.tb00987.x	doi: 10.1111/j.1365-2885.1997.tb00987.x|Salmo salar|Oral|10|Skin|120	Salmo salar	Oral	10	Skin	120	9.7	7.2	195	Healthy	Unknown	Single	Fish_biological_matrix	0.001	μg g⁻¹ wet weight
1003	doi: 10.1111/j.1365-2885.1997.tb00987.x	10.1111/j.1365-2885.1997.tb00987.x	doi: 10.1111/j.1365-2885.1997.tb00987.x|Salmo salar|Oral|5|Skin|0	Salmo salar	Oral	5	Skin	0	9.7	7.2	195	Healthy	Unknown	Single	Fish_biological_matrix	0	μg g⁻¹ wet weight
1004	doi: 10.1111/j.1365-2885.1997.tb00987.x	10.1111/j.1365-2885.1997.tb00987.x	doi: 10.1111/j.1365-2885.1997.tb00987.x|Salmo salar|Oral|5|Skin|2.4	Salmo salar	Oral	5	Skin	2.4	9.7	7.2	195	Healthy	Unknown	Single	Fish_biological_matrix	0.001	μg g⁻¹ wet weight
1005	doi: 10.1111/j.1365-2885.1997.tb00987.x	10.1111/j.1365-2885.1997.tb00987.x	doi: 10.1111/j.1365-2885.1997.tb00987.x|Salmo salar|Oral|5|Skin|12	Salmo salar	Oral	5	Skin	12	9.7	7.2	195	Healthy	Unknown	Single	Fish_biological_matrix	0.001	μg g⁻¹ wet weight
1006	doi: 10.1111/j.1365-2885.1997.tb00987.x	10.1111/j.1365-2885.1997.tb00987.x	doi: 10.1111/j.1365-2885.1997.tb00987.x|Salmo salar|Oral|5|Skin|30	Salmo salar	Oral	5	Skin	30	9.7	7.2	195	Healthy	Unknown	Single	Fish_biological_matrix	0.001	μg g⁻¹ wet weight
1007	doi: 10.1111/j.1365-2885.1997.tb00987.x	10.1111/j.1365-2885.1997.tb00987.x	doi: 10.1111/j.1365-2885.1997.tb00987.x|Salmo salar|Oral|5|Skin|45	Salmo salar	Oral	5	Skin	45	9.7	7.2	195	Healthy	Unknown	Single	Fish_biological_matrix	0.001	μg g⁻¹ wet weight
1008	doi: 10.1111/j.1365-2885.1997.tb00987.x	10.1111/j.1365-2885.1997.tb00987.x	doi: 10.1111/j.1365-2885.1997.tb00987.x|Salmo salar|Oral|5|Skin|4	Salmo salar	Oral	5	Skin	4	9.7	7.2	195	Healthy	Unknown	Single	Fish_biological_matrix	0.001	μg g⁻¹ wet weight
1010	doi: 10.1111/j.1365-2885.1997.tb00987.x	10.1111/j.1365-2885.1997.tb00987.x	doi: 10.1111/j.1365-2885.1997.tb00987.x|Salmo salar|Oral|5|Skin|24	Salmo salar	Oral	5	Skin	24	9.7	7.2	195	Healthy	Unknown	Single	Fish_biological_matrix	0.001	μg g⁻¹ wet weight
1011	doi: 10.1111/j.1365-2885.1997.tb00987.x	10.1111/j.1365-2885.1997.tb00987.x	doi: 10.1111/j.1365-2885.1997.tb00987.x|Salmo salar|Oral|5|Skin|48	Salmo salar	Oral	5	Skin	48	9.7	7.2	195	Healthy	Unknown	Single	Fish_biological_matrix	0.001	μg g⁻¹ wet weight
1012	doi: 10.1111/j.1365-2885.1997.tb00987.x	10.1111/j.1365-2885.1997.tb00987.x	doi: 10.1111/j.1365-2885.1997.tb00987.x|Salmo salar|Oral|5|Skin|72	Salmo salar	Oral	5	Skin	72	9.7	7.2	195	Healthy	Unknown	Single	Fish_biological_matrix	0.001	μg g⁻¹ wet weight
1013	doi: 10.1111/j.1365-2885.1997.tb00987.x	10.1111/j.1365-2885.1997.tb00987.x	doi: 10.1111/j.1365-2885.1997.tb00987.x|Salmo salar|Oral|5|Skin|96	Salmo salar	Oral	5	Skin	96	9.7	7.2	195	Healthy	Unknown	Single	Fish_biological_matrix	0.001	μg g⁻¹ wet weight
1014	doi: 10.1111/j.1365-2885.1997.tb00987.x	10.1111/j.1365-2885.1997.tb00987.x	doi: 10.1111/j.1365-2885.1997.tb00987.x|Salmo salar|Oral|5|Skin|120	Salmo salar	Oral	5	Skin	120	9.7	7.2	195	Healthy	Unknown	Single	Fish_biological_matrix	0.001	μg g⁻¹ wet weight
1015	doi: 10.1111/j.1365-2885.1997.tb00987.x	10.1111/j.1365-2885.1997.tb00987.x	doi: 10.1111/j.1365-2885.1997.tb00987.x|Salmo salar|Intravenous|10|Liver|0	Salmo salar	Intravenous	10	Liver	0	9.7	7.2	195	Healthy	Unknown	Single	Fish_biological_matrix	0	μg g⁻¹ wet weight
1016	doi: 10.1111/j.1365-2885.1997.tb00987.x	10.1111/j.1365-2885.1997.tb00987.x	doi: 10.1111/j.1365-2885.1997.tb00987.x|Salmo salar|Intravenous|10|Liver|0.02	Salmo salar	Intravenous	10	Liver	0.02	9.7	7.2	195	Healthy	Unknown	Single	Fish_biological_matrix	0.001	μg g⁻¹ wet weight
1017	doi: 10.1111/j.1365-2885.1997.tb00987.x	10.1111/j.1365-2885.1997.tb00987.x	doi: 10.1111/j.1365-2885.1997.tb00987.x|Salmo salar|Intravenous|10|Liver|0.04	Salmo salar	Intravenous	10	Liver	0.04	9.7	7.2	195	Healthy	Unknown	Single	Fish_biological_matrix	0.001	μg g⁻¹ wet weight
1018	doi: 10.1111/j.1365-2885.1997.tb00987.x	10.1111/j.1365-2885.1997.tb00987.x	doi: 10.1111/j.1365-2885.1997.tb00987.x|Salmo salar|Intravenous|10|Liver|0.1	Salmo salar	Intravenous	10	Liver	0.1	9.7	7.2	195	Healthy	Unknown	Single	Fish_biological_matrix	0.001	μg g⁻¹ wet weight
1019	doi: 10.1111/j.1365-2885.1997.tb00987.x	10.1111/j.1365-2885.1997.tb00987.x	doi: 10.1111/j.1365-2885.1997.tb00987.x|Salmo salar|Intravenous|10|Liver|0.2	Salmo salar	Intravenous	10	Liver	0.2	9.7	7.2	195	Healthy	Unknown	Single	Fish_biological_matrix	0.001	μg g⁻¹ wet weight
1020	doi: 10.1111/j.1365-2885.1997.tb00987.x	10.1111/j.1365-2885.1997.tb00987.x	doi: 10.1111/j.1365-2885.1997.tb00987.x|Salmo salar|Intravenous|10|Liver|0.3	Salmo salar	Intravenous	10	Liver	0.3	9.7	7.2	195	Healthy	Unknown	Single	Fish_biological_matrix	0.001	μg g⁻¹ wet weight
1021	doi: 10.1111/j.1365-2885.1997.tb00987.x	10.1111/j.1365-2885.1997.tb00987.x	doi: 10.1111/j.1365-2885.1997.tb00987.x|Salmo salar|Intravenous|10|Liver|0.5	Salmo salar	Intravenous	10	Liver	0.5	9.7	7.2	195	Healthy	Unknown	Single	Fish_biological_matrix	0.001	μg g⁻¹ wet weight
1022	doi: 10.1111/j.1365-2885.1997.tb00987.x	10.1111/j.1365-2885.1997.tb00987.x	doi: 10.1111/j.1365-2885.1997.tb00987.x|Salmo salar|Intravenous|10|Liver|0.75	Salmo salar	Intravenous	10	Liver	0.75	9.7	7.2	195	Healthy	Unknown	Single	Fish_biological_matrix	0.001	μg g⁻¹ wet weight
1023	doi: 10.1111/j.1365-2885.1997.tb00987.x	10.1111/j.1365-2885.1997.tb00987.x	doi: 10.1111/j.1365-2885.1997.tb00987.x|Salmo salar|Intravenous|10|Liver|1.2	Salmo salar	Intravenous	10	Liver	1.2	9.7	7.2	195	Healthy	Unknown	Single	Fish_biological_matrix	0.001	μg g⁻¹ wet weight
1024	doi: 10.1111/j.1365-2885.1997.tb00987.x	10.1111/j.1365-2885.1997.tb00987.x	doi: 10.1111/j.1365-2885.1997.tb00987.x|Salmo salar|Intravenous|10|Liver|2.4	Salmo salar	Intravenous	10	Liver	2.4	9.7	7.2	195	Healthy	Unknown	Single	Fish_biological_matrix	0.001	μg g⁻¹ wet weight
1025	doi: 10.1111/j.1365-2885.1997.tb00987.x	10.1111/j.1365-2885.1997.tb00987.x	doi: 10.1111/j.1365-2885.1997.tb00987.x|Salmo salar|Intravenous|10|Liver|6	Salmo salar	Intravenous	10	Liver	6	9.7	7.2	195	Healthy	Unknown	Single	Fish_biological_matrix	0.001	μg g⁻¹ wet weight
1026	doi: 10.1111/j.1365-2885.1997.tb00987.x	10.1111/j.1365-2885.1997.tb00987.x	doi: 10.1111/j.1365-2885.1997.tb00987.x|Salmo salar|Intravenous|10|Liver|12	Salmo salar	Intravenous	10	Liver	12	9.7	7.2	195	Healthy	Unknown	Single	Fish_biological_matrix	0.001	μg g⁻¹ wet weight
1027	doi: 10.1111/j.1365-2885.1997.tb00987.x	10.1111/j.1365-2885.1997.tb00987.x	doi: 10.1111/j.1365-2885.1997.tb00987.x|Salmo salar|Intravenous|10|Liver|18	Salmo salar	Intravenous	10	Liver	18	9.7	7.2	195	Healthy	Unknown	Single	Fish_biological_matrix	0.001	μg g⁻¹ wet weight
1028	doi: 10.1111/j.1365-2885.1997.tb00987.x	10.1111/j.1365-2885.1997.tb00987.x	doi: 10.1111/j.1365-2885.1997.tb00987.x|Salmo salar|Intravenous|10|Liver|24	Salmo salar	Intravenous	10	Liver	24	9.7	7.2	195	Healthy	Unknown	Single	Fish_biological_matrix	0.001	μg g⁻¹ wet weight
1029	doi: 10.1111/j.1365-2885.1997.tb00987.x	10.1111/j.1365-2885.1997.tb00987.x	doi: 10.1111/j.1365-2885.1997.tb00987.x|Salmo salar|Intravenous|10|Liver|48	Salmo salar	Intravenous	10	Liver	48	9.7	7.2	195	Healthy	Unknown	Single	Fish_biological_matrix	0.001	μg g⁻¹ wet weight
1030	doi: 10.1111/j.1365-2885.1997.tb00987.x	10.1111/j.1365-2885.1997.tb00987.x	doi: 10.1111/j.1365-2885.1997.tb00987.x|Salmo salar|Intravenous|10|Liver|72	Salmo salar	Intravenous	10	Liver	72	9.7	7.2	195	Healthy	Unknown	Single	Fish_biological_matrix	0.001	μg g⁻¹ wet weight
1031	doi: 10.1111/j.1365-2885.1997.tb00987.x	10.1111/j.1365-2885.1997.tb00987.x	doi: 10.1111/j.1365-2885.1997.tb00987.x|Salmo salar|Intravenous|10|Liver|96	Salmo salar	Intravenous	10	Liver	96	9.7	7.2	195	Healthy	Unknown	Single	Fish_biological_matrix	0.001	μg g⁻¹ wet weight
1032	doi: 10.1111/j.1365-2885.1997.tb00987.x	10.1111/j.1365-2885.1997.tb00987.x	doi: 10.1111/j.1365-2885.1997.tb00987.x|Salmo salar|Intravenous|10|Liver|120	Salmo salar	Intravenous	10	Liver	120	9.7	7.2	195	Healthy	Unknown	Single	Fish_biological_matrix	0.001	μg g⁻¹ wet weight
1033	doi: 10.1111/j.1365-2885.1997.tb00987.x	10.1111/j.1365-2885.1997.tb00987.x	doi: 10.1111/j.1365-2885.1997.tb00987.x|Salmo salar|Intraperitoneal|10|Liver|0	Salmo salar	Intraperitoneal	10	Liver	0	9.7	7.2	195	Healthy	Unknown	Single	Fish_biological_matrix	0	μg g⁻¹ wet weight
1034	doi: 10.1111/j.1365-2885.1997.tb00987.x	10.1111/j.1365-2885.1997.tb00987.x	doi: 10.1111/j.1365-2885.1997.tb00987.x|Salmo salar|Intraperitoneal|10|Liver|1.2	Salmo salar	Intraperitoneal	10	Liver	1.2	9.7	7.2	195	Healthy	Unknown	Single	Fish_biological_matrix	0.001	μg g⁻¹ wet weight
1035	doi: 10.1111/j.1365-2885.1997.tb00987.x	10.1111/j.1365-2885.1997.tb00987.x	doi: 10.1111/j.1365-2885.1997.tb00987.x|Salmo salar|Intraperitoneal|10|Liver|2.4	Salmo salar	Intraperitoneal	10	Liver	2.4	9.7	7.2	195	Healthy	Unknown	Single	Fish_biological_matrix	0.001	μg g⁻¹ wet weight
1036	doi: 10.1111/j.1365-2885.1997.tb00987.x	10.1111/j.1365-2885.1997.tb00987.x	doi: 10.1111/j.1365-2885.1997.tb00987.x|Salmo salar|Intraperitoneal|10|Liver|6	Salmo salar	Intraperitoneal	10	Liver	6	9.7	7.2	195	Healthy	Unknown	Single	Fish_biological_matrix	0.001	μg g⁻¹ wet weight
1037	doi: 10.1111/j.1365-2885.1997.tb00987.x	10.1111/j.1365-2885.1997.tb00987.x	doi: 10.1111/j.1365-2885.1997.tb00987.x|Salmo salar|Intraperitoneal|10|Liver|12	Salmo salar	Intraperitoneal	10	Liver	12	9.7	7.2	195	Healthy	Unknown	Single	Fish_biological_matrix	0.001	μg g⁻¹ wet weight
1038	doi: 10.1111/j.1365-2885.1997.tb00987.x	10.1111/j.1365-2885.1997.tb00987.x	doi: 10.1111/j.1365-2885.1997.tb00987.x|Salmo salar|Intraperitoneal|10|Liver|18	Salmo salar	Intraperitoneal	10	Liver	18	9.7	7.2	195	Healthy	Unknown	Single	Fish_biological_matrix	0.001	μg g⁻¹ wet weight
1039	doi: 10.1111/j.1365-2885.1997.tb00987.x	10.1111/j.1365-2885.1997.tb00987.x	doi: 10.1111/j.1365-2885.1997.tb00987.x|Salmo salar|Intraperitoneal|10|Liver|24	Salmo salar	Intraperitoneal	10	Liver	24	9.7	7.2	195	Healthy	Unknown	Single	Fish_biological_matrix	0.001	μg g⁻¹ wet weight
1040	doi: 10.1111/j.1365-2885.1997.tb00987.x	10.1111/j.1365-2885.1997.tb00987.x	doi: 10.1111/j.1365-2885.1997.tb00987.x|Salmo salar|Intraperitoneal|10|Liver|48	Salmo salar	Intraperitoneal	10	Liver	48	9.7	7.2	195	Healthy	Unknown	Single	Fish_biological_matrix	0.001	μg g⁻¹ wet weight
1041	doi: 10.1111/j.1365-2885.1997.tb00987.x	10.1111/j.1365-2885.1997.tb00987.x	doi: 10.1111/j.1365-2885.1997.tb00987.x|Salmo salar|Intraperitoneal|10|Liver|72	Salmo salar	Intraperitoneal	10	Liver	72	9.7	7.2	195	Healthy	Unknown	Single	Fish_biological_matrix	0.001	μg g⁻¹ wet weight
1042	doi: 10.1111/j.1365-2885.1997.tb00987.x	10.1111/j.1365-2885.1997.tb00987.x	doi: 10.1111/j.1365-2885.1997.tb00987.x|Salmo salar|Intraperitoneal|10|Liver|96	Salmo salar	Intraperitoneal	10	Liver	96	9.7	7.2	195	Healthy	Unknown	Single	Fish_biological_matrix	0.001	μg g⁻¹ wet weight
1043	doi: 10.1111/j.1365-2885.1997.tb00987.x	10.1111/j.1365-2885.1997.tb00987.x	doi: 10.1111/j.1365-2885.1997.tb00987.x|Salmo salar|Intraperitoneal|10|Liver|120	Salmo salar	Intraperitoneal	10	Liver	120	9.7	7.2	195	Healthy	Unknown	Single	Fish_biological_matrix	0.001	μg g⁻¹ wet weight
1044	doi: 10.1111/j.1365-2885.1997.tb00987.x	10.1111/j.1365-2885.1997.tb00987.x	doi: 10.1111/j.1365-2885.1997.tb00987.x|Salmo salar|Intramuscular|10|Liver|0	Salmo salar	Intramuscular	10	Liver	0	9.7	7.2	195	Healthy	Unknown	Single	Fish_biological_matrix	0	μg g⁻¹ wet weight
1045	doi: 10.1111/j.1365-2885.1997.tb00987.x	10.1111/j.1365-2885.1997.tb00987.x	doi: 10.1111/j.1365-2885.1997.tb00987.x|Salmo salar|Intramuscular|10|Liver|1.2	Salmo salar	Intramuscular	10	Liver	1.2	9.7	7.2	195	Healthy	Unknown	Single	Fish_biological_matrix	0.001	μg g⁻¹ wet weight
1046	doi: 10.1111/j.1365-2885.1997.tb00987.x	10.1111/j.1365-2885.1997.tb00987.x	doi: 10.1111/j.1365-2885.1997.tb00987.x|Salmo salar|Intramuscular|10|Liver|2.4	Salmo salar	Intramuscular	10	Liver	2.4	9.7	7.2	195	Healthy	Unknown	Single	Fish_biological_matrix	0.001	μg g⁻¹ wet weight
1047	doi: 10.1111/j.1365-2885.1997.tb00987.x	10.1111/j.1365-2885.1997.tb00987.x	doi: 10.1111/j.1365-2885.1997.tb00987.x|Salmo salar|Intramuscular|10|Liver|6	Salmo salar	Intramuscular	10	Liver	6	9.7	7.2	195	Healthy	Unknown	Single	Fish_biological_matrix	0.001	μg g⁻¹ wet weight
1048	doi: 10.1111/j.1365-2885.1997.tb00987.x	10.1111/j.1365-2885.1997.tb00987.x	doi: 10.1111/j.1365-2885.1997.tb00987.x|Salmo salar|Intramuscular|10|Liver|12	Salmo salar	Intramuscular	10	Liver	12	9.7	7.2	195	Healthy	Unknown	Single	Fish_biological_matrix	0.001	μg g⁻¹ wet weight
1049	doi: 10.1111/j.1365-2885.1997.tb00987.x	10.1111/j.1365-2885.1997.tb00987.x	doi: 10.1111/j.1365-2885.1997.tb00987.x|Salmo salar|Intramuscular|10|Liver|18	Salmo salar	Intramuscular	10	Liver	18	9.7	7.2	195	Healthy	Unknown	Single	Fish_biological_matrix	0.001	μg g⁻¹ wet weight
1050	doi: 10.1111/j.1365-2885.1997.tb00987.x	10.1111/j.1365-2885.1997.tb00987.x	doi: 10.1111/j.1365-2885.1997.tb00987.x|Salmo salar|Intramuscular|10|Liver|24	Salmo salar	Intramuscular	10	Liver	24	9.7	7.2	195	Healthy	Unknown	Single	Fish_biological_matrix	0.001	μg g⁻¹ wet weight
1051	doi: 10.1111/j.1365-2885.1997.tb00987.x	10.1111/j.1365-2885.1997.tb00987.x	doi: 10.1111/j.1365-2885.1997.tb00987.x|Salmo salar|Intramuscular|10|Liver|48	Salmo salar	Intramuscular	10	Liver	48	9.7	7.2	195	Healthy	Unknown	Single	Fish_biological_matrix	0.001	μg g⁻¹ wet weight
1052	doi: 10.1111/j.1365-2885.1997.tb00987.x	10.1111/j.1365-2885.1997.tb00987.x	doi: 10.1111/j.1365-2885.1997.tb00987.x|Salmo salar|Intramuscular|10|Liver|72	Salmo salar	Intramuscular	10	Liver	72	9.7	7.2	195	Healthy	Unknown	Single	Fish_biological_matrix	0.001	μg g⁻¹ wet weight
1053	doi: 10.1111/j.1365-2885.1997.tb00987.x	10.1111/j.1365-2885.1997.tb00987.x	doi: 10.1111/j.1365-2885.1997.tb00987.x|Salmo salar|Intramuscular|10|Liver|96	Salmo salar	Intramuscular	10	Liver	96	9.7	7.2	195	Healthy	Unknown	Single	Fish_biological_matrix	0.001	μg g⁻¹ wet weight
1054	doi: 10.1111/j.1365-2885.1997.tb00987.x	10.1111/j.1365-2885.1997.tb00987.x	doi: 10.1111/j.1365-2885.1997.tb00987.x|Salmo salar|Intramuscular|10|Liver|120	Salmo salar	Intramuscular	10	Liver	120	9.7	7.2	195	Healthy	Unknown	Single	Fish_biological_matrix	0.001	μg g⁻¹ wet weight
1055	doi: 10.1111/j.1365-2885.1997.tb00987.x	10.1111/j.1365-2885.1997.tb00987.x	doi: 10.1111/j.1365-2885.1997.tb00987.x|Salmo salar|Oral|10|Liver|0	Salmo salar	Oral	10	Liver	0	9.7	7.2	195	Healthy	Unknown	Single	Fish_biological_matrix	0	μg g⁻¹ wet weight
1056	doi: 10.1111/j.1365-2885.1997.tb00987.x	10.1111/j.1365-2885.1997.tb00987.x	doi: 10.1111/j.1365-2885.1997.tb00987.x|Salmo salar|Oral|10|Liver|2.4	Salmo salar	Oral	10	Liver	2.4	9.7	7.2	195	Healthy	Unknown	Single	Fish_biological_matrix	0.001	μg g⁻¹ wet weight
1057	doi: 10.1111/j.1365-2885.1997.tb00987.x	10.1111/j.1365-2885.1997.tb00987.x	doi: 10.1111/j.1365-2885.1997.tb00987.x|Salmo salar|Oral|10|Liver|12	Salmo salar	Oral	10	Liver	12	9.7	7.2	195	Healthy	Unknown	Single	Fish_biological_matrix	0.001	μg g⁻¹ wet weight
1058	doi: 10.1111/j.1365-2885.1997.tb00987.x	10.1111/j.1365-2885.1997.tb00987.x	doi: 10.1111/j.1365-2885.1997.tb00987.x|Salmo salar|Oral|10|Liver|30	Salmo salar	Oral	10	Liver	30	9.7	7.2	195	Healthy	Unknown	Single	Fish_biological_matrix	0.001	μg g⁻¹ wet weight
1059	doi: 10.1111/j.1365-2885.1997.tb00987.x	10.1111/j.1365-2885.1997.tb00987.x	doi: 10.1111/j.1365-2885.1997.tb00987.x|Salmo salar|Oral|10|Liver|45	Salmo salar	Oral	10	Liver	45	9.7	7.2	195	Healthy	Unknown	Single	Fish_biological_matrix	0.001	μg g⁻¹ wet weight
1060	doi: 10.1111/j.1365-2885.1997.tb00987.x	10.1111/j.1365-2885.1997.tb00987.x	doi: 10.1111/j.1365-2885.1997.tb00987.x|Salmo salar|Oral|10|Liver|4	Salmo salar	Oral	10	Liver	4	9.7	7.2	195	Healthy	Unknown	Single	Fish_biological_matrix	0.001	μg g⁻¹ wet weight
1062	doi: 10.1111/j.1365-2885.1997.tb00987.x	10.1111/j.1365-2885.1997.tb00987.x	doi: 10.1111/j.1365-2885.1997.tb00987.x|Salmo salar|Oral|10|Liver|24	Salmo salar	Oral	10	Liver	24	9.7	7.2	195	Healthy	Unknown	Single	Fish_biological_matrix	0.001	μg g⁻¹ wet weight
1063	doi: 10.1111/j.1365-2885.1997.tb00987.x	10.1111/j.1365-2885.1997.tb00987.x	doi: 10.1111/j.1365-2885.1997.tb00987.x|Salmo salar|Oral|10|Liver|48	Salmo salar	Oral	10	Liver	48	9.7	7.2	195	Healthy	Unknown	Single	Fish_biological_matrix	0.001	μg g⁻¹ wet weight
1064	doi: 10.1111/j.1365-2885.1997.tb00987.x	10.1111/j.1365-2885.1997.tb00987.x	doi: 10.1111/j.1365-2885.1997.tb00987.x|Salmo salar|Oral|10|Liver|72	Salmo salar	Oral	10	Liver	72	9.7	7.2	195	Healthy	Unknown	Single	Fish_biological_matrix	0.001	μg g⁻¹ wet weight
1065	doi: 10.1111/j.1365-2885.1997.tb00987.x	10.1111/j.1365-2885.1997.tb00987.x	doi: 10.1111/j.1365-2885.1997.tb00987.x|Salmo salar|Oral|10|Liver|96	Salmo salar	Oral	10	Liver	96	9.7	7.2	195	Healthy	Unknown	Single	Fish_biological_matrix	0.001	μg g⁻¹ wet weight
1066	doi: 10.1111/j.1365-2885.1997.tb00987.x	10.1111/j.1365-2885.1997.tb00987.x	doi: 10.1111/j.1365-2885.1997.tb00987.x|Salmo salar|Oral|10|Liver|120	Salmo salar	Oral	10	Liver	120	9.7	7.2	195	Healthy	Unknown	Single	Fish_biological_matrix	0.001	μg g⁻¹ wet weight
1067	doi: 10.1111/j.1365-2885.1997.tb00987.x	10.1111/j.1365-2885.1997.tb00987.x	doi: 10.1111/j.1365-2885.1997.tb00987.x|Salmo salar|Oral|5|Liver|0	Salmo salar	Oral	5	Liver	0	9.7	7.2	195	Healthy	Unknown	Single	Fish_biological_matrix	0	μg g⁻¹ wet weight
1068	doi: 10.1111/j.1365-2885.1997.tb00987.x	10.1111/j.1365-2885.1997.tb00987.x	doi: 10.1111/j.1365-2885.1997.tb00987.x|Salmo salar|Oral|5|Liver|2.4	Salmo salar	Oral	5	Liver	2.4	9.7	7.2	195	Healthy	Unknown	Single	Fish_biological_matrix	0.001	μg g⁻¹ wet weight
1069	doi: 10.1111/j.1365-2885.1997.tb00987.x	10.1111/j.1365-2885.1997.tb00987.x	doi: 10.1111/j.1365-2885.1997.tb00987.x|Salmo salar|Oral|5|Liver|12	Salmo salar	Oral	5	Liver	12	9.7	7.2	195	Healthy	Unknown	Single	Fish_biological_matrix	0.001	μg g⁻¹ wet weight
1070	doi: 10.1111/j.1365-2885.1997.tb00987.x	10.1111/j.1365-2885.1997.tb00987.x	doi: 10.1111/j.1365-2885.1997.tb00987.x|Salmo salar|Oral|5|Liver|30	Salmo salar	Oral	5	Liver	30	9.7	7.2	195	Healthy	Unknown	Single	Fish_biological_matrix	0.001	μg g⁻¹ wet weight
1071	doi: 10.1111/j.1365-2885.1997.tb00987.x	10.1111/j.1365-2885.1997.tb00987.x	doi: 10.1111/j.1365-2885.1997.tb00987.x|Salmo salar|Oral|5|Liver|45	Salmo salar	Oral	5	Liver	45	9.7	7.2	195	Healthy	Unknown	Single	Fish_biological_matrix	0.001	μg g⁻¹ wet weight
1072	doi: 10.1111/j.1365-2885.1997.tb00987.x	10.1111/j.1365-2885.1997.tb00987.x	doi: 10.1111/j.1365-2885.1997.tb00987.x|Salmo salar|Oral|5|Liver|4	Salmo salar	Oral	5	Liver	4	9.7	7.2	195	Healthy	Unknown	Single	Fish_biological_matrix	0.001	μg g⁻¹ wet weight
1074	doi: 10.1111/j.1365-2885.1997.tb00987.x	10.1111/j.1365-2885.1997.tb00987.x	doi: 10.1111/j.1365-2885.1997.tb00987.x|Salmo salar|Oral|5|Liver|24	Salmo salar	Oral	5	Liver	24	9.7	7.2	195	Healthy	Unknown	Single	Fish_biological_matrix	0.001	μg g⁻¹ wet weight
1075	doi: 10.1111/j.1365-2885.1997.tb00987.x	10.1111/j.1365-2885.1997.tb00987.x	doi: 10.1111/j.1365-2885.1997.tb00987.x|Salmo salar|Oral|5|Liver|48	Salmo salar	Oral	5	Liver	48	9.7	7.2	195	Healthy	Unknown	Single	Fish_biological_matrix	0.001	μg g⁻¹ wet weight
1076	doi: 10.1111/j.1365-2885.1997.tb00987.x	10.1111/j.1365-2885.1997.tb00987.x	doi: 10.1111/j.1365-2885.1997.tb00987.x|Salmo salar|Oral|5|Liver|72	Salmo salar	Oral	5	Liver	72	9.7	7.2	195	Healthy	Unknown	Single	Fish_biological_matrix	0.001	μg g⁻¹ wet weight
1077	doi: 10.1111/j.1365-2885.1997.tb00987.x	10.1111/j.1365-2885.1997.tb00987.x	doi: 10.1111/j.1365-2885.1997.tb00987.x|Salmo salar|Oral|5|Liver|96	Salmo salar	Oral	5	Liver	96	9.7	7.2	195	Healthy	Unknown	Single	Fish_biological_matrix	0.001	μg g⁻¹ wet weight
1078	doi: 10.1111/j.1365-2885.1997.tb00987.x	10.1111/j.1365-2885.1997.tb00987.x	doi: 10.1111/j.1365-2885.1997.tb00987.x|Salmo salar|Oral|5|Liver|120	Salmo salar	Oral	5	Liver	120	9.7	7.2	195	Healthy	Unknown	Single	Fish_biological_matrix	0.001	μg g⁻¹ wet weight
1079	doi: 10.1111/j.1365-2885.1997.tb00987.x	10.1111/j.1365-2885.1997.tb00987.x	doi: 10.1111/j.1365-2885.1997.tb00987.x|Salmo salar|Intravenous|10|Kidney|0	Salmo salar	Intravenous	10	Kidney	0	9.7	7.2	195	Healthy	Unknown	Single	Fish_biological_matrix	0	μg g⁻¹ wet weight
1080	doi: 10.1111/j.1365-2885.1997.tb00987.x	10.1111/j.1365-2885.1997.tb00987.x	doi: 10.1111/j.1365-2885.1997.tb00987.x|Salmo salar|Intravenous|10|Kidney|0.02	Salmo salar	Intravenous	10	Kidney	0.02	9.7	7.2	195	Healthy	Unknown	Single	Fish_biological_matrix	0.001	μg g⁻¹ wet weight
1081	doi: 10.1111/j.1365-2885.1997.tb00987.x	10.1111/j.1365-2885.1997.tb00987.x	doi: 10.1111/j.1365-2885.1997.tb00987.x|Salmo salar|Intravenous|10|Kidney|0.04	Salmo salar	Intravenous	10	Kidney	0.04	9.7	7.2	195	Healthy	Unknown	Single	Fish_biological_matrix	0.001	μg g⁻¹ wet weight
1082	doi: 10.1111/j.1365-2885.1997.tb00987.x	10.1111/j.1365-2885.1997.tb00987.x	doi: 10.1111/j.1365-2885.1997.tb00987.x|Salmo salar|Intravenous|10|Kidney|0.1	Salmo salar	Intravenous	10	Kidney	0.1	9.7	7.2	195	Healthy	Unknown	Single	Fish_biological_matrix	0.001	μg g⁻¹ wet weight
1083	doi: 10.1111/j.1365-2885.1997.tb00987.x	10.1111/j.1365-2885.1997.tb00987.x	doi: 10.1111/j.1365-2885.1997.tb00987.x|Salmo salar|Intravenous|10|Kidney|0.2	Salmo salar	Intravenous	10	Kidney	0.2	9.7	7.2	195	Healthy	Unknown	Single	Fish_biological_matrix	0.001	μg g⁻¹ wet weight
1084	doi: 10.1111/j.1365-2885.1997.tb00987.x	10.1111/j.1365-2885.1997.tb00987.x	doi: 10.1111/j.1365-2885.1997.tb00987.x|Salmo salar|Intravenous|10|Kidney|0.3	Salmo salar	Intravenous	10	Kidney	0.3	9.7	7.2	195	Healthy	Unknown	Single	Fish_biological_matrix	0.001	μg g⁻¹ wet weight
1085	doi: 10.1111/j.1365-2885.1997.tb00987.x	10.1111/j.1365-2885.1997.tb00987.x	doi: 10.1111/j.1365-2885.1997.tb00987.x|Salmo salar|Intravenous|10|Kidney|0.5	Salmo salar	Intravenous	10	Kidney	0.5	9.7	7.2	195	Healthy	Unknown	Single	Fish_biological_matrix	0.001	μg g⁻¹ wet weight
1086	doi: 10.1111/j.1365-2885.1997.tb00987.x	10.1111/j.1365-2885.1997.tb00987.x	doi: 10.1111/j.1365-2885.1997.tb00987.x|Salmo salar|Intravenous|10|Kidney|0.75	Salmo salar	Intravenous	10	Kidney	0.75	9.7	7.2	195	Healthy	Unknown	Single	Fish_biological_matrix	0.001	μg g⁻¹ wet weight
1087	doi: 10.1111/j.1365-2885.1997.tb00987.x	10.1111/j.1365-2885.1997.tb00987.x	doi: 10.1111/j.1365-2885.1997.tb00987.x|Salmo salar|Intravenous|10|Kidney|1.2	Salmo salar	Intravenous	10	Kidney	1.2	9.7	7.2	195	Healthy	Unknown	Single	Fish_biological_matrix	0.001	μg g⁻¹ wet weight
1088	doi: 10.1111/j.1365-2885.1997.tb00987.x	10.1111/j.1365-2885.1997.tb00987.x	doi: 10.1111/j.1365-2885.1997.tb00987.x|Salmo salar|Intravenous|10|Kidney|2.4	Salmo salar	Intravenous	10	Kidney	2.4	9.7	7.2	195	Healthy	Unknown	Single	Fish_biological_matrix	0.001	μg g⁻¹ wet weight
1089	doi: 10.1111/j.1365-2885.1997.tb00987.x	10.1111/j.1365-2885.1997.tb00987.x	doi: 10.1111/j.1365-2885.1997.tb00987.x|Salmo salar|Intravenous|10|Kidney|6	Salmo salar	Intravenous	10	Kidney	6	9.7	7.2	195	Healthy	Unknown	Single	Fish_biological_matrix	0.001	μg g⁻¹ wet weight
1090	doi: 10.1111/j.1365-2885.1997.tb00987.x	10.1111/j.1365-2885.1997.tb00987.x	doi: 10.1111/j.1365-2885.1997.tb00987.x|Salmo salar|Intravenous|10|Kidney|12	Salmo salar	Intravenous	10	Kidney	12	9.7	7.2	195	Healthy	Unknown	Single	Fish_biological_matrix	0.001	μg g⁻¹ wet weight
1091	doi: 10.1111/j.1365-2885.1997.tb00987.x	10.1111/j.1365-2885.1997.tb00987.x	doi: 10.1111/j.1365-2885.1997.tb00987.x|Salmo salar|Intravenous|10|Kidney|18	Salmo salar	Intravenous	10	Kidney	18	9.7	7.2	195	Healthy	Unknown	Single	Fish_biological_matrix	0.001	μg g⁻¹ wet weight
1092	doi: 10.1111/j.1365-2885.1997.tb00987.x	10.1111/j.1365-2885.1997.tb00987.x	doi: 10.1111/j.1365-2885.1997.tb00987.x|Salmo salar|Intravenous|10|Kidney|24	Salmo salar	Intravenous	10	Kidney	24	9.7	7.2	195	Healthy	Unknown	Single	Fish_biological_matrix	0.001	μg g⁻¹ wet weight
1093	doi: 10.1111/j.1365-2885.1997.tb00987.x	10.1111/j.1365-2885.1997.tb00987.x	doi: 10.1111/j.1365-2885.1997.tb00987.x|Salmo salar|Intravenous|10|Kidney|48	Salmo salar	Intravenous	10	Kidney	48	9.7	7.2	195	Healthy	Unknown	Single	Fish_biological_matrix	0.001	μg g⁻¹ wet weight
1094	doi: 10.1111/j.1365-2885.1997.tb00987.x	10.1111/j.1365-2885.1997.tb00987.x	doi: 10.1111/j.1365-2885.1997.tb00987.x|Salmo salar|Intravenous|10|Kidney|72	Salmo salar	Intravenous	10	Kidney	72	9.7	7.2	195	Healthy	Unknown	Single	Fish_biological_matrix	0.001	μg g⁻¹ wet weight
1095	doi: 10.1111/j.1365-2885.1997.tb00987.x	10.1111/j.1365-2885.1997.tb00987.x	doi: 10.1111/j.1365-2885.1997.tb00987.x|Salmo salar|Intravenous|10|Kidney|96	Salmo salar	Intravenous	10	Kidney	96	9.7	7.2	195	Healthy	Unknown	Single	Fish_biological_matrix	0.001	μg g⁻¹ wet weight
1096	doi: 10.1111/j.1365-2885.1997.tb00987.x	10.1111/j.1365-2885.1997.tb00987.x	doi: 10.1111/j.1365-2885.1997.tb00987.x|Salmo salar|Intravenous|10|Kidney|120	Salmo salar	Intravenous	10	Kidney	120	9.7	7.2	195	Healthy	Unknown	Single	Fish_biological_matrix	0.001	μg g⁻¹ wet weight
1097	doi: 10.1111/j.1365-2885.1997.tb00987.x	10.1111/j.1365-2885.1997.tb00987.x	doi: 10.1111/j.1365-2885.1997.tb00987.x|Salmo salar|Intraperitoneal|10|Kidney|0	Salmo salar	Intraperitoneal	10	Kidney	0	9.7	7.2	195	Healthy	Unknown	Single	Fish_biological_matrix	0	μg g⁻¹ wet weight
1098	doi: 10.1111/j.1365-2885.1997.tb00987.x	10.1111/j.1365-2885.1997.tb00987.x	doi: 10.1111/j.1365-2885.1997.tb00987.x|Salmo salar|Intraperitoneal|10|Kidney|1.2	Salmo salar	Intraperitoneal	10	Kidney	1.2	9.7	7.2	195	Healthy	Unknown	Single	Fish_biological_matrix	0.001	μg g⁻¹ wet weight
1099	doi: 10.1111/j.1365-2885.1997.tb00987.x	10.1111/j.1365-2885.1997.tb00987.x	doi: 10.1111/j.1365-2885.1997.tb00987.x|Salmo salar|Intraperitoneal|10|Kidney|2.4	Salmo salar	Intraperitoneal	10	Kidney	2.4	9.7	7.2	195	Healthy	Unknown	Single	Fish_biological_matrix	0.001	μg g⁻¹ wet weight
1100	doi: 10.1111/j.1365-2885.1997.tb00987.x	10.1111/j.1365-2885.1997.tb00987.x	doi: 10.1111/j.1365-2885.1997.tb00987.x|Salmo salar|Intraperitoneal|10|Kidney|6	Salmo salar	Intraperitoneal	10	Kidney	6	9.7	7.2	195	Healthy	Unknown	Single	Fish_biological_matrix	0.001	μg g⁻¹ wet weight
1101	doi: 10.1111/j.1365-2885.1997.tb00987.x	10.1111/j.1365-2885.1997.tb00987.x	doi: 10.1111/j.1365-2885.1997.tb00987.x|Salmo salar|Intraperitoneal|10|Kidney|12	Salmo salar	Intraperitoneal	10	Kidney	12	9.7	7.2	195	Healthy	Unknown	Single	Fish_biological_matrix	0.001	μg g⁻¹ wet weight
1102	doi: 10.1111/j.1365-2885.1997.tb00987.x	10.1111/j.1365-2885.1997.tb00987.x	doi: 10.1111/j.1365-2885.1997.tb00987.x|Salmo salar|Intraperitoneal|10|Kidney|18	Salmo salar	Intraperitoneal	10	Kidney	18	9.7	7.2	195	Healthy	Unknown	Single	Fish_biological_matrix	0.001	μg g⁻¹ wet weight
1103	doi: 10.1111/j.1365-2885.1997.tb00987.x	10.1111/j.1365-2885.1997.tb00987.x	doi: 10.1111/j.1365-2885.1997.tb00987.x|Salmo salar|Intraperitoneal|10|Kidney|24	Salmo salar	Intraperitoneal	10	Kidney	24	9.7	7.2	195	Healthy	Unknown	Single	Fish_biological_matrix	0.001	μg g⁻¹ wet weight
1104	doi: 10.1111/j.1365-2885.1997.tb00987.x	10.1111/j.1365-2885.1997.tb00987.x	doi: 10.1111/j.1365-2885.1997.tb00987.x|Salmo salar|Intraperitoneal|10|Kidney|48	Salmo salar	Intraperitoneal	10	Kidney	48	9.7	7.2	195	Healthy	Unknown	Single	Fish_biological_matrix	0.001	μg g⁻¹ wet weight
1105	doi: 10.1111/j.1365-2885.1997.tb00987.x	10.1111/j.1365-2885.1997.tb00987.x	doi: 10.1111/j.1365-2885.1997.tb00987.x|Salmo salar|Intraperitoneal|10|Kidney|72	Salmo salar	Intraperitoneal	10	Kidney	72	9.7	7.2	195	Healthy	Unknown	Single	Fish_biological_matrix	0.001	μg g⁻¹ wet weight
1106	doi: 10.1111/j.1365-2885.1997.tb00987.x	10.1111/j.1365-2885.1997.tb00987.x	doi: 10.1111/j.1365-2885.1997.tb00987.x|Salmo salar|Intraperitoneal|10|Kidney|96	Salmo salar	Intraperitoneal	10	Kidney	96	9.7	7.2	195	Healthy	Unknown	Single	Fish_biological_matrix	0.001	μg g⁻¹ wet weight
1107	doi: 10.1111/j.1365-2885.1997.tb00987.x	10.1111/j.1365-2885.1997.tb00987.x	doi: 10.1111/j.1365-2885.1997.tb00987.x|Salmo salar|Intraperitoneal|10|Kidney|120	Salmo salar	Intraperitoneal	10	Kidney	120	9.7	7.2	195	Healthy	Unknown	Single	Fish_biological_matrix	0.001	μg g⁻¹ wet weight
1108	doi: 10.1111/j.1365-2885.1997.tb00987.x	10.1111/j.1365-2885.1997.tb00987.x	doi: 10.1111/j.1365-2885.1997.tb00987.x|Salmo salar|Intramuscular|10|Kidney|0	Salmo salar	Intramuscular	10	Kidney	0	9.7	7.2	195	Healthy	Unknown	Single	Fish_biological_matrix	0	μg g⁻¹ wet weight
1109	doi: 10.1111/j.1365-2885.1997.tb00987.x	10.1111/j.1365-2885.1997.tb00987.x	doi: 10.1111/j.1365-2885.1997.tb00987.x|Salmo salar|Intramuscular|10|Kidney|1.2	Salmo salar	Intramuscular	10	Kidney	1.2	9.7	7.2	195	Healthy	Unknown	Single	Fish_biological_matrix	0.001	μg g⁻¹ wet weight
1110	doi: 10.1111/j.1365-2885.1997.tb00987.x	10.1111/j.1365-2885.1997.tb00987.x	doi: 10.1111/j.1365-2885.1997.tb00987.x|Salmo salar|Intramuscular|10|Kidney|2.4	Salmo salar	Intramuscular	10	Kidney	2.4	9.7	7.2	195	Healthy	Unknown	Single	Fish_biological_matrix	0.001	μg g⁻¹ wet weight
1111	doi: 10.1111/j.1365-2885.1997.tb00987.x	10.1111/j.1365-2885.1997.tb00987.x	doi: 10.1111/j.1365-2885.1997.tb00987.x|Salmo salar|Intramuscular|10|Kidney|6	Salmo salar	Intramuscular	10	Kidney	6	9.7	7.2	195	Healthy	Unknown	Single	Fish_biological_matrix	0.001	μg g⁻¹ wet weight
1112	doi: 10.1111/j.1365-2885.1997.tb00987.x	10.1111/j.1365-2885.1997.tb00987.x	doi: 10.1111/j.1365-2885.1997.tb00987.x|Salmo salar|Intramuscular|10|Kidney|12	Salmo salar	Intramuscular	10	Kidney	12	9.7	7.2	195	Healthy	Unknown	Single	Fish_biological_matrix	0.001	μg g⁻¹ wet weight
1113	doi: 10.1111/j.1365-2885.1997.tb00987.x	10.1111/j.1365-2885.1997.tb00987.x	doi: 10.1111/j.1365-2885.1997.tb00987.x|Salmo salar|Intramuscular|10|Kidney|18	Salmo salar	Intramuscular	10	Kidney	18	9.7	7.2	195	Healthy	Unknown	Single	Fish_biological_matrix	0.001	μg g⁻¹ wet weight
1114	doi: 10.1111/j.1365-2885.1997.tb00987.x	10.1111/j.1365-2885.1997.tb00987.x	doi: 10.1111/j.1365-2885.1997.tb00987.x|Salmo salar|Intramuscular|10|Kidney|24	Salmo salar	Intramuscular	10	Kidney	24	9.7	7.2	195	Healthy	Unknown	Single	Fish_biological_matrix	0.001	μg g⁻¹ wet weight
1115	doi: 10.1111/j.1365-2885.1997.tb00987.x	10.1111/j.1365-2885.1997.tb00987.x	doi: 10.1111/j.1365-2885.1997.tb00987.x|Salmo salar|Intramuscular|10|Kidney|48	Salmo salar	Intramuscular	10	Kidney	48	9.7	7.2	195	Healthy	Unknown	Single	Fish_biological_matrix	0.001	μg g⁻¹ wet weight
1116	doi: 10.1111/j.1365-2885.1997.tb00987.x	10.1111/j.1365-2885.1997.tb00987.x	doi: 10.1111/j.1365-2885.1997.tb00987.x|Salmo salar|Intramuscular|10|Kidney|72	Salmo salar	Intramuscular	10	Kidney	72	9.7	7.2	195	Healthy	Unknown	Single	Fish_biological_matrix	0.001	μg g⁻¹ wet weight
1117	doi: 10.1111/j.1365-2885.1997.tb00987.x	10.1111/j.1365-2885.1997.tb00987.x	doi: 10.1111/j.1365-2885.1997.tb00987.x|Salmo salar|Intramuscular|10|Kidney|96	Salmo salar	Intramuscular	10	Kidney	96	9.7	7.2	195	Healthy	Unknown	Single	Fish_biological_matrix	0.001	μg g⁻¹ wet weight
1118	doi: 10.1111/j.1365-2885.1997.tb00987.x	10.1111/j.1365-2885.1997.tb00987.x	doi: 10.1111/j.1365-2885.1997.tb00987.x|Salmo salar|Intramuscular|10|Kidney|120	Salmo salar	Intramuscular	10	Kidney	120	9.7	7.2	195	Healthy	Unknown	Single	Fish_biological_matrix	0.001	μg g⁻¹ wet weight
1119	doi: 10.1111/j.1365-2885.1997.tb00987.x	10.1111/j.1365-2885.1997.tb00987.x	doi: 10.1111/j.1365-2885.1997.tb00987.x|Salmo salar|Oral|10|Kidney|0	Salmo salar	Oral	10	Kidney	0	9.7	7.2	195	Healthy	Unknown	Single	Fish_biological_matrix	0	μg g⁻¹ wet weight
1120	doi: 10.1111/j.1365-2885.1997.tb00987.x	10.1111/j.1365-2885.1997.tb00987.x	doi: 10.1111/j.1365-2885.1997.tb00987.x|Salmo salar|Oral|10|Kidney|2.4	Salmo salar	Oral	10	Kidney	2.4	9.7	7.2	195	Healthy	Unknown	Single	Fish_biological_matrix	0.001	μg g⁻¹ wet weight
1121	doi: 10.1111/j.1365-2885.1997.tb00987.x	10.1111/j.1365-2885.1997.tb00987.x	doi: 10.1111/j.1365-2885.1997.tb00987.x|Salmo salar|Oral|10|Kidney|12	Salmo salar	Oral	10	Kidney	12	9.7	7.2	195	Healthy	Unknown	Single	Fish_biological_matrix	0.001	μg g⁻¹ wet weight
1122	doi: 10.1111/j.1365-2885.1997.tb00987.x	10.1111/j.1365-2885.1997.tb00987.x	doi: 10.1111/j.1365-2885.1997.tb00987.x|Salmo salar|Oral|10|Kidney|30	Salmo salar	Oral	10	Kidney	30	9.7	7.2	195	Healthy	Unknown	Single	Fish_biological_matrix	0.001	μg g⁻¹ wet weight
1123	doi: 10.1111/j.1365-2885.1997.tb00987.x	10.1111/j.1365-2885.1997.tb00987.x	doi: 10.1111/j.1365-2885.1997.tb00987.x|Salmo salar|Oral|10|Kidney|45	Salmo salar	Oral	10	Kidney	45	9.7	7.2	195	Healthy	Unknown	Single	Fish_biological_matrix	0.001	μg g⁻¹ wet weight
1124	doi: 10.1111/j.1365-2885.1997.tb00987.x	10.1111/j.1365-2885.1997.tb00987.x	doi: 10.1111/j.1365-2885.1997.tb00987.x|Salmo salar|Oral|10|Kidney|4	Salmo salar	Oral	10	Kidney	4	9.7	7.2	195	Healthy	Unknown	Single	Fish_biological_matrix	0.001	μg g⁻¹ wet weight
1126	doi: 10.1111/j.1365-2885.1997.tb00987.x	10.1111/j.1365-2885.1997.tb00987.x	doi: 10.1111/j.1365-2885.1997.tb00987.x|Salmo salar|Oral|10|Kidney|24	Salmo salar	Oral	10	Kidney	24	9.7	7.2	195	Healthy	Unknown	Single	Fish_biological_matrix	0.001	μg g⁻¹ wet weight
1127	doi: 10.1111/j.1365-2885.1997.tb00987.x	10.1111/j.1365-2885.1997.tb00987.x	doi: 10.1111/j.1365-2885.1997.tb00987.x|Salmo salar|Oral|10|Kidney|48	Salmo salar	Oral	10	Kidney	48	9.7	7.2	195	Healthy	Unknown	Single	Fish_biological_matrix	0.001	μg g⁻¹ wet weight
1128	doi: 10.1111/j.1365-2885.1997.tb00987.x	10.1111/j.1365-2885.1997.tb00987.x	doi: 10.1111/j.1365-2885.1997.tb00987.x|Salmo salar|Oral|10|Kidney|72	Salmo salar	Oral	10	Kidney	72	9.7	7.2	195	Healthy	Unknown	Single	Fish_biological_matrix	0.001	μg g⁻¹ wet weight
1129	doi: 10.1111/j.1365-2885.1997.tb00987.x	10.1111/j.1365-2885.1997.tb00987.x	doi: 10.1111/j.1365-2885.1997.tb00987.x|Salmo salar|Oral|10|Kidney|96	Salmo salar	Oral	10	Kidney	96	9.7	7.2	195	Healthy	Unknown	Single	Fish_biological_matrix	0.001	μg g⁻¹ wet weight
1130	doi: 10.1111/j.1365-2885.1997.tb00987.x	10.1111/j.1365-2885.1997.tb00987.x	doi: 10.1111/j.1365-2885.1997.tb00987.x|Salmo salar|Oral|10|Kidney|120	Salmo salar	Oral	10	Kidney	120	9.7	7.2	195	Healthy	Unknown	Single	Fish_biological_matrix	0.001	μg g⁻¹ wet weight
1131	doi: 10.1111/j.1365-2885.1997.tb00987.x	10.1111/j.1365-2885.1997.tb00987.x	doi: 10.1111/j.1365-2885.1997.tb00987.x|Salmo salar|Oral|5|Kidney|0	Salmo salar	Oral	5	Kidney	0	9.7	7.2	195	Healthy	Unknown	Single	Fish_biological_matrix	0	μg g⁻¹ wet weight
1132	doi: 10.1111/j.1365-2885.1997.tb00987.x	10.1111/j.1365-2885.1997.tb00987.x	doi: 10.1111/j.1365-2885.1997.tb00987.x|Salmo salar|Oral|5|Kidney|2.4	Salmo salar	Oral	5	Kidney	2.4	9.7	7.2	195	Healthy	Unknown	Single	Fish_biological_matrix	0.001	μg g⁻¹ wet weight
1133	doi: 10.1111/j.1365-2885.1997.tb00987.x	10.1111/j.1365-2885.1997.tb00987.x	doi: 10.1111/j.1365-2885.1997.tb00987.x|Salmo salar|Oral|5|Kidney|12	Salmo salar	Oral	5	Kidney	12	9.7	7.2	195	Healthy	Unknown	Single	Fish_biological_matrix	0.001	μg g⁻¹ wet weight
1134	doi: 10.1111/j.1365-2885.1997.tb00987.x	10.1111/j.1365-2885.1997.tb00987.x	doi: 10.1111/j.1365-2885.1997.tb00987.x|Salmo salar|Oral|5|Kidney|30	Salmo salar	Oral	5	Kidney	30	9.7	7.2	195	Healthy	Unknown	Single	Fish_biological_matrix	0.001	μg g⁻¹ wet weight
1135	doi: 10.1111/j.1365-2885.1997.tb00987.x	10.1111/j.1365-2885.1997.tb00987.x	doi: 10.1111/j.1365-2885.1997.tb00987.x|Salmo salar|Oral|5|Kidney|45	Salmo salar	Oral	5	Kidney	45	9.7	7.2	195	Healthy	Unknown	Single	Fish_biological_matrix	0.001	μg g⁻¹ wet weight
1136	doi: 10.1111/j.1365-2885.1997.tb00987.x	10.1111/j.1365-2885.1997.tb00987.x	doi: 10.1111/j.1365-2885.1997.tb00987.x|Salmo salar|Oral|5|Kidney|4	Salmo salar	Oral	5	Kidney	4	9.7	7.2	195	Healthy	Unknown	Single	Fish_biological_matrix	0.001	μg g⁻¹ wet weight
1138	doi: 10.1111/j.1365-2885.1997.tb00987.x	10.1111/j.1365-2885.1997.tb00987.x	doi: 10.1111/j.1365-2885.1997.tb00987.x|Salmo salar|Oral|5|Kidney|24	Salmo salar	Oral	5	Kidney	24	9.7	7.2	195	Healthy	Unknown	Single	Fish_biological_matrix	0.001	μg g⁻¹ wet weight
1139	doi: 10.1111/j.1365-2885.1997.tb00987.x	10.1111/j.1365-2885.1997.tb00987.x	doi: 10.1111/j.1365-2885.1997.tb00987.x|Salmo salar|Oral|5|Kidney|48	Salmo salar	Oral	5	Kidney	48	9.7	7.2	195	Healthy	Unknown	Single	Fish_biological_matrix	0.001	μg g⁻¹ wet weight
1140	doi: 10.1111/j.1365-2885.1997.tb00987.x	10.1111/j.1365-2885.1997.tb00987.x	doi: 10.1111/j.1365-2885.1997.tb00987.x|Salmo salar|Oral|5|Kidney|72	Salmo salar	Oral	5	Kidney	72	9.7	7.2	195	Healthy	Unknown	Single	Fish_biological_matrix	0.001	μg g⁻¹ wet weight
1141	doi: 10.1111/j.1365-2885.1997.tb00987.x	10.1111/j.1365-2885.1997.tb00987.x	doi: 10.1111/j.1365-2885.1997.tb00987.x|Salmo salar|Oral|5|Kidney|96	Salmo salar	Oral	5	Kidney	96	9.7	7.2	195	Healthy	Unknown	Single	Fish_biological_matrix	0.001	μg g⁻¹ wet weight
1142	doi: 10.1111/j.1365-2885.1997.tb00987.x	10.1111/j.1365-2885.1997.tb00987.x	doi: 10.1111/j.1365-2885.1997.tb00987.x|Salmo salar|Oral|5|Kidney|120	Salmo salar	Oral	5	Kidney	120	9.7	7.2	195	Healthy	Unknown	Single	Fish_biological_matrix	0.001	μg g⁻¹ wet weight
1143	doi: 10.1111/j.1365-2885.1997.tb00987.x	10.1111/j.1365-2885.1997.tb00987.x	doi: 10.1111/j.1365-2885.1997.tb00987.x|Salmo salar|Intravenous|10|Gill|0	Salmo salar	Intravenous	10	Gill	0	9.7	7.2	195	Healthy	Unknown	Single	Fish_biological_matrix	0	μg g⁻¹ wet weight
1144	doi: 10.1111/j.1365-2885.1997.tb00987.x	10.1111/j.1365-2885.1997.tb00987.x	doi: 10.1111/j.1365-2885.1997.tb00987.x|Salmo salar|Intravenous|10|Gill|0.02	Salmo salar	Intravenous	10	Gill	0.02	9.7	7.2	195	Healthy	Unknown	Single	Fish_biological_matrix	0.001	μg g⁻¹ wet weight
1145	doi: 10.1111/j.1365-2885.1997.tb00987.x	10.1111/j.1365-2885.1997.tb00987.x	doi: 10.1111/j.1365-2885.1997.tb00987.x|Salmo salar|Intravenous|10|Gill|0.04	Salmo salar	Intravenous	10	Gill	0.04	9.7	7.2	195	Healthy	Unknown	Single	Fish_biological_matrix	0.001	μg g⁻¹ wet weight
1146	doi: 10.1111/j.1365-2885.1997.tb00987.x	10.1111/j.1365-2885.1997.tb00987.x	doi: 10.1111/j.1365-2885.1997.tb00987.x|Salmo salar|Intravenous|10|Gill|0.1	Salmo salar	Intravenous	10	Gill	0.1	9.7	7.2	195	Healthy	Unknown	Single	Fish_biological_matrix	0.001	μg g⁻¹ wet weight
1147	doi: 10.1111/j.1365-2885.1997.tb00987.x	10.1111/j.1365-2885.1997.tb00987.x	doi: 10.1111/j.1365-2885.1997.tb00987.x|Salmo salar|Intravenous|10|Gill|0.2	Salmo salar	Intravenous	10	Gill	0.2	9.7	7.2	195	Healthy	Unknown	Single	Fish_biological_matrix	0.001	μg g⁻¹ wet weight
1148	doi: 10.1111/j.1365-2885.1997.tb00987.x	10.1111/j.1365-2885.1997.tb00987.x	doi: 10.1111/j.1365-2885.1997.tb00987.x|Salmo salar|Intravenous|10|Gill|0.3	Salmo salar	Intravenous	10	Gill	0.3	9.7	7.2	195	Healthy	Unknown	Single	Fish_biological_matrix	0.001	μg g⁻¹ wet weight
1149	doi: 10.1111/j.1365-2885.1997.tb00987.x	10.1111/j.1365-2885.1997.tb00987.x	doi: 10.1111/j.1365-2885.1997.tb00987.x|Salmo salar|Intravenous|10|Gill|0.5	Salmo salar	Intravenous	10	Gill	0.5	9.7	7.2	195	Healthy	Unknown	Single	Fish_biological_matrix	0.001	μg g⁻¹ wet weight
1150	doi: 10.1111/j.1365-2885.1997.tb00987.x	10.1111/j.1365-2885.1997.tb00987.x	doi: 10.1111/j.1365-2885.1997.tb00987.x|Salmo salar|Intravenous|10|Gill|0.75	Salmo salar	Intravenous	10	Gill	0.75	9.7	7.2	195	Healthy	Unknown	Single	Fish_biological_matrix	0.001	μg g⁻¹ wet weight
1151	doi: 10.1111/j.1365-2885.1997.tb00987.x	10.1111/j.1365-2885.1997.tb00987.x	doi: 10.1111/j.1365-2885.1997.tb00987.x|Salmo salar|Intravenous|10|Gill|1.2	Salmo salar	Intravenous	10	Gill	1.2	9.7	7.2	195	Healthy	Unknown	Single	Fish_biological_matrix	0.001	μg g⁻¹ wet weight
1152	doi: 10.1111/j.1365-2885.1997.tb00987.x	10.1111/j.1365-2885.1997.tb00987.x	doi: 10.1111/j.1365-2885.1997.tb00987.x|Salmo salar|Intravenous|10|Gill|2.4	Salmo salar	Intravenous	10	Gill	2.4	9.7	7.2	195	Healthy	Unknown	Single	Fish_biological_matrix	0.001	μg g⁻¹ wet weight
1153	doi: 10.1111/j.1365-2885.1997.tb00987.x	10.1111/j.1365-2885.1997.tb00987.x	doi: 10.1111/j.1365-2885.1997.tb00987.x|Salmo salar|Intravenous|10|Gill|6	Salmo salar	Intravenous	10	Gill	6	9.7	7.2	195	Healthy	Unknown	Single	Fish_biological_matrix	0.001	μg g⁻¹ wet weight
1154	doi: 10.1111/j.1365-2885.1997.tb00987.x	10.1111/j.1365-2885.1997.tb00987.x	doi: 10.1111/j.1365-2885.1997.tb00987.x|Salmo salar|Intravenous|10|Gill|12	Salmo salar	Intravenous	10	Gill	12	9.7	7.2	195	Healthy	Unknown	Single	Fish_biological_matrix	0.001	μg g⁻¹ wet weight
1155	doi: 10.1111/j.1365-2885.1997.tb00987.x	10.1111/j.1365-2885.1997.tb00987.x	doi: 10.1111/j.1365-2885.1997.tb00987.x|Salmo salar|Intravenous|10|Gill|18	Salmo salar	Intravenous	10	Gill	18	9.7	7.2	195	Healthy	Unknown	Single	Fish_biological_matrix	0.001	μg g⁻¹ wet weight
1156	doi: 10.1111/j.1365-2885.1997.tb00987.x	10.1111/j.1365-2885.1997.tb00987.x	doi: 10.1111/j.1365-2885.1997.tb00987.x|Salmo salar|Intravenous|10|Gill|24	Salmo salar	Intravenous	10	Gill	24	9.7	7.2	195	Healthy	Unknown	Single	Fish_biological_matrix	0.001	μg g⁻¹ wet weight
1157	doi: 10.1111/j.1365-2885.1997.tb00987.x	10.1111/j.1365-2885.1997.tb00987.x	doi: 10.1111/j.1365-2885.1997.tb00987.x|Salmo salar|Intravenous|10|Gill|48	Salmo salar	Intravenous	10	Gill	48	9.7	7.2	195	Healthy	Unknown	Single	Fish_biological_matrix	0.001	μg g⁻¹ wet weight
1158	doi: 10.1111/j.1365-2885.1997.tb00987.x	10.1111/j.1365-2885.1997.tb00987.x	doi: 10.1111/j.1365-2885.1997.tb00987.x|Salmo salar|Intravenous|10|Gill|72	Salmo salar	Intravenous	10	Gill	72	9.7	7.2	195	Healthy	Unknown	Single	Fish_biological_matrix	0.001	μg g⁻¹ wet weight
1159	doi: 10.1111/j.1365-2885.1997.tb00987.x	10.1111/j.1365-2885.1997.tb00987.x	doi: 10.1111/j.1365-2885.1997.tb00987.x|Salmo salar|Intravenous|10|Gill|96	Salmo salar	Intravenous	10	Gill	96	9.7	7.2	195	Healthy	Unknown	Single	Fish_biological_matrix	0.001	μg g⁻¹ wet weight
1160	doi: 10.1111/j.1365-2885.1997.tb00987.x	10.1111/j.1365-2885.1997.tb00987.x	doi: 10.1111/j.1365-2885.1997.tb00987.x|Salmo salar|Intravenous|10|Gill|120	Salmo salar	Intravenous	10	Gill	120	9.7	7.2	195	Healthy	Unknown	Single	Fish_biological_matrix	0.001	μg g⁻¹ wet weight
1161	doi: 10.1111/j.1365-2885.1997.tb00987.x	10.1111/j.1365-2885.1997.tb00987.x	doi: 10.1111/j.1365-2885.1997.tb00987.x|Salmo salar|Intraperitoneal|10|Gill|0	Salmo salar	Intraperitoneal	10	Gill	0	9.7	7.2	195	Healthy	Unknown	Single	Fish_biological_matrix	0	μg g⁻¹ wet weight
1162	doi: 10.1111/j.1365-2885.1997.tb00987.x	10.1111/j.1365-2885.1997.tb00987.x	doi: 10.1111/j.1365-2885.1997.tb00987.x|Salmo salar|Intraperitoneal|10|Gill|1.2	Salmo salar	Intraperitoneal	10	Gill	1.2	9.7	7.2	195	Healthy	Unknown	Single	Fish_biological_matrix	0.001	μg g⁻¹ wet weight
1163	doi: 10.1111/j.1365-2885.1997.tb00987.x	10.1111/j.1365-2885.1997.tb00987.x	doi: 10.1111/j.1365-2885.1997.tb00987.x|Salmo salar|Intraperitoneal|10|Gill|2.4	Salmo salar	Intraperitoneal	10	Gill	2.4	9.7	7.2	195	Healthy	Unknown	Single	Fish_biological_matrix	0.001	μg g⁻¹ wet weight
1164	doi: 10.1111/j.1365-2885.1997.tb00987.x	10.1111/j.1365-2885.1997.tb00987.x	doi: 10.1111/j.1365-2885.1997.tb00987.x|Salmo salar|Intraperitoneal|10|Gill|6	Salmo salar	Intraperitoneal	10	Gill	6	9.7	7.2	195	Healthy	Unknown	Single	Fish_biological_matrix	0.001	μg g⁻¹ wet weight
1165	doi: 10.1111/j.1365-2885.1997.tb00987.x	10.1111/j.1365-2885.1997.tb00987.x	doi: 10.1111/j.1365-2885.1997.tb00987.x|Salmo salar|Intraperitoneal|10|Gill|12	Salmo salar	Intraperitoneal	10	Gill	12	9.7	7.2	195	Healthy	Unknown	Single	Fish_biological_matrix	0.001	μg g⁻¹ wet weight
1166	doi: 10.1111/j.1365-2885.1997.tb00987.x	10.1111/j.1365-2885.1997.tb00987.x	doi: 10.1111/j.1365-2885.1997.tb00987.x|Salmo salar|Intraperitoneal|10|Gill|18	Salmo salar	Intraperitoneal	10	Gill	18	9.7	7.2	195	Healthy	Unknown	Single	Fish_biological_matrix	0.001	μg g⁻¹ wet weight
1167	doi: 10.1111/j.1365-2885.1997.tb00987.x	10.1111/j.1365-2885.1997.tb00987.x	doi: 10.1111/j.1365-2885.1997.tb00987.x|Salmo salar|Intraperitoneal|10|Gill|24	Salmo salar	Intraperitoneal	10	Gill	24	9.7	7.2	195	Healthy	Unknown	Single	Fish_biological_matrix	0.001	μg g⁻¹ wet weight
1168	doi: 10.1111/j.1365-2885.1997.tb00987.x	10.1111/j.1365-2885.1997.tb00987.x	doi: 10.1111/j.1365-2885.1997.tb00987.x|Salmo salar|Intraperitoneal|10|Gill|48	Salmo salar	Intraperitoneal	10	Gill	48	9.7	7.2	195	Healthy	Unknown	Single	Fish_biological_matrix	0.001	μg g⁻¹ wet weight
1169	doi: 10.1111/j.1365-2885.1997.tb00987.x	10.1111/j.1365-2885.1997.tb00987.x	doi: 10.1111/j.1365-2885.1997.tb00987.x|Salmo salar|Intraperitoneal|10|Gill|72	Salmo salar	Intraperitoneal	10	Gill	72	9.7	7.2	195	Healthy	Unknown	Single	Fish_biological_matrix	0.001	μg g⁻¹ wet weight
1170	doi: 10.1111/j.1365-2885.1997.tb00987.x	10.1111/j.1365-2885.1997.tb00987.x	doi: 10.1111/j.1365-2885.1997.tb00987.x|Salmo salar|Intraperitoneal|10|Gill|96	Salmo salar	Intraperitoneal	10	Gill	96	9.7	7.2	195	Healthy	Unknown	Single	Fish_biological_matrix	0.001	μg g⁻¹ wet weight
1171	doi: 10.1111/j.1365-2885.1997.tb00987.x	10.1111/j.1365-2885.1997.tb00987.x	doi: 10.1111/j.1365-2885.1997.tb00987.x|Salmo salar|Intraperitoneal|10|Gill|120	Salmo salar	Intraperitoneal	10	Gill	120	9.7	7.2	195	Healthy	Unknown	Single	Fish_biological_matrix	0.001	μg g⁻¹ wet weight
1172	doi: 10.1111/j.1365-2885.1997.tb00987.x	10.1111/j.1365-2885.1997.tb00987.x	doi: 10.1111/j.1365-2885.1997.tb00987.x|Salmo salar|Intramuscular|10|Gill|0	Salmo salar	Intramuscular	10	Gill	0	9.7	7.2	195	Healthy	Unknown	Single	Fish_biological_matrix	0	μg g⁻¹ wet weight
1173	doi: 10.1111/j.1365-2885.1997.tb00987.x	10.1111/j.1365-2885.1997.tb00987.x	doi: 10.1111/j.1365-2885.1997.tb00987.x|Salmo salar|Intramuscular|10|Gill|1.2	Salmo salar	Intramuscular	10	Gill	1.2	9.7	7.2	195	Healthy	Unknown	Single	Fish_biological_matrix	0.001	μg g⁻¹ wet weight
1174	doi: 10.1111/j.1365-2885.1997.tb00987.x	10.1111/j.1365-2885.1997.tb00987.x	doi: 10.1111/j.1365-2885.1997.tb00987.x|Salmo salar|Intramuscular|10|Gill|2.4	Salmo salar	Intramuscular	10	Gill	2.4	9.7	7.2	195	Healthy	Unknown	Single	Fish_biological_matrix	0.001	μg g⁻¹ wet weight
1175	doi: 10.1111/j.1365-2885.1997.tb00987.x	10.1111/j.1365-2885.1997.tb00987.x	doi: 10.1111/j.1365-2885.1997.tb00987.x|Salmo salar|Intramuscular|10|Gill|6	Salmo salar	Intramuscular	10	Gill	6	9.7	7.2	195	Healthy	Unknown	Single	Fish_biological_matrix	0.001	μg g⁻¹ wet weight
1176	doi: 10.1111/j.1365-2885.1997.tb00987.x	10.1111/j.1365-2885.1997.tb00987.x	doi: 10.1111/j.1365-2885.1997.tb00987.x|Salmo salar|Intramuscular|10|Gill|12	Salmo salar	Intramuscular	10	Gill	12	9.7	7.2	195	Healthy	Unknown	Single	Fish_biological_matrix	0.001	μg g⁻¹ wet weight
1177	doi: 10.1111/j.1365-2885.1997.tb00987.x	10.1111/j.1365-2885.1997.tb00987.x	doi: 10.1111/j.1365-2885.1997.tb00987.x|Salmo salar|Intramuscular|10|Gill|18	Salmo salar	Intramuscular	10	Gill	18	9.7	7.2	195	Healthy	Unknown	Single	Fish_biological_matrix	0.001	μg g⁻¹ wet weight
1178	doi: 10.1111/j.1365-2885.1997.tb00987.x	10.1111/j.1365-2885.1997.tb00987.x	doi: 10.1111/j.1365-2885.1997.tb00987.x|Salmo salar|Intramuscular|10|Gill|24	Salmo salar	Intramuscular	10	Gill	24	9.7	7.2	195	Healthy	Unknown	Single	Fish_biological_matrix	0.001	μg g⁻¹ wet weight
1179	doi: 10.1111/j.1365-2885.1997.tb00987.x	10.1111/j.1365-2885.1997.tb00987.x	doi: 10.1111/j.1365-2885.1997.tb00987.x|Salmo salar|Intramuscular|10|Gill|48	Salmo salar	Intramuscular	10	Gill	48	9.7	7.2	195	Healthy	Unknown	Single	Fish_biological_matrix	0.001	μg g⁻¹ wet weight
1180	doi: 10.1111/j.1365-2885.1997.tb00987.x	10.1111/j.1365-2885.1997.tb00987.x	doi: 10.1111/j.1365-2885.1997.tb00987.x|Salmo salar|Intramuscular|10|Gill|72	Salmo salar	Intramuscular	10	Gill	72	9.7	7.2	195	Healthy	Unknown	Single	Fish_biological_matrix	0.001	μg g⁻¹ wet weight
1181	doi: 10.1111/j.1365-2885.1997.tb00987.x	10.1111/j.1365-2885.1997.tb00987.x	doi: 10.1111/j.1365-2885.1997.tb00987.x|Salmo salar|Intramuscular|10|Gill|96	Salmo salar	Intramuscular	10	Gill	96	9.7	7.2	195	Healthy	Unknown	Single	Fish_biological_matrix	0.001	μg g⁻¹ wet weight
1182	doi: 10.1111/j.1365-2885.1997.tb00987.x	10.1111/j.1365-2885.1997.tb00987.x	doi: 10.1111/j.1365-2885.1997.tb00987.x|Salmo salar|Intramuscular|10|Gill|120	Salmo salar	Intramuscular	10	Gill	120	9.7	7.2	195	Healthy	Unknown	Single	Fish_biological_matrix	0.001	μg g⁻¹ wet weight
1183	doi: 10.1111/j.1365-2885.1997.tb00987.x	10.1111/j.1365-2885.1997.tb00987.x	doi: 10.1111/j.1365-2885.1997.tb00987.x|Salmo salar|Oral|10|Gill|0	Salmo salar	Oral	10	Gill	0	9.7	7.2	195	Healthy	Unknown	Single	Fish_biological_matrix	0	μg g⁻¹ wet weight
1184	doi: 10.1111/j.1365-2885.1997.tb00987.x	10.1111/j.1365-2885.1997.tb00987.x	doi: 10.1111/j.1365-2885.1997.tb00987.x|Salmo salar|Oral|10|Gill|2.4	Salmo salar	Oral	10	Gill	2.4	9.7	7.2	195	Healthy	Unknown	Single	Fish_biological_matrix	0.001	μg g⁻¹ wet weight
1185	doi: 10.1111/j.1365-2885.1997.tb00987.x	10.1111/j.1365-2885.1997.tb00987.x	doi: 10.1111/j.1365-2885.1997.tb00987.x|Salmo salar|Oral|10|Gill|12	Salmo salar	Oral	10	Gill	12	9.7	7.2	195	Healthy	Unknown	Single	Fish_biological_matrix	0.001	μg g⁻¹ wet weight
1186	doi: 10.1111/j.1365-2885.1997.tb00987.x	10.1111/j.1365-2885.1997.tb00987.x	doi: 10.1111/j.1365-2885.1997.tb00987.x|Salmo salar|Oral|10|Gill|30	Salmo salar	Oral	10	Gill	30	9.7	7.2	195	Healthy	Unknown	Single	Fish_biological_matrix	0.001	μg g⁻¹ wet weight
1187	doi: 10.1111/j.1365-2885.1997.tb00987.x	10.1111/j.1365-2885.1997.tb00987.x	doi: 10.1111/j.1365-2885.1997.tb00987.x|Salmo salar|Oral|10|Gill|45	Salmo salar	Oral	10	Gill	45	9.7	7.2	195	Healthy	Unknown	Single	Fish_biological_matrix	0.001	μg g⁻¹ wet weight
1188	doi: 10.1111/j.1365-2885.1997.tb00987.x	10.1111/j.1365-2885.1997.tb00987.x	doi: 10.1111/j.1365-2885.1997.tb00987.x|Salmo salar|Oral|10|Gill|4	Salmo salar	Oral	10	Gill	4	9.7	7.2	195	Healthy	Unknown	Single	Fish_biological_matrix	0.001	μg g⁻¹ wet weight
1190	doi: 10.1111/j.1365-2885.1997.tb00987.x	10.1111/j.1365-2885.1997.tb00987.x	doi: 10.1111/j.1365-2885.1997.tb00987.x|Salmo salar|Oral|10|Gill|24	Salmo salar	Oral	10	Gill	24	9.7	7.2	195	Healthy	Unknown	Single	Fish_biological_matrix	0.001	μg g⁻¹ wet weight
1191	doi: 10.1111/j.1365-2885.1997.tb00987.x	10.1111/j.1365-2885.1997.tb00987.x	doi: 10.1111/j.1365-2885.1997.tb00987.x|Salmo salar|Oral|10|Gill|48	Salmo salar	Oral	10	Gill	48	9.7	7.2	195	Healthy	Unknown	Single	Fish_biological_matrix	0.001	μg g⁻¹ wet weight
1192	doi: 10.1111/j.1365-2885.1997.tb00987.x	10.1111/j.1365-2885.1997.tb00987.x	doi: 10.1111/j.1365-2885.1997.tb00987.x|Salmo salar|Oral|10|Gill|72	Salmo salar	Oral	10	Gill	72	9.7	7.2	195	Healthy	Unknown	Single	Fish_biological_matrix	0.001	μg g⁻¹ wet weight
1193	doi: 10.1111/j.1365-2885.1997.tb00987.x	10.1111/j.1365-2885.1997.tb00987.x	doi: 10.1111/j.1365-2885.1997.tb00987.x|Salmo salar|Oral|10|Gill|96	Salmo salar	Oral	10	Gill	96	9.7	7.2	195	Healthy	Unknown	Single	Fish_biological_matrix	0.001	μg g⁻¹ wet weight
1194	doi: 10.1111/j.1365-2885.1997.tb00987.x	10.1111/j.1365-2885.1997.tb00987.x	doi: 10.1111/j.1365-2885.1997.tb00987.x|Salmo salar|Oral|10|Gill|120	Salmo salar	Oral	10	Gill	120	9.7	7.2	195	Healthy	Unknown	Single	Fish_biological_matrix	0.001	μg g⁻¹ wet weight
1195	doi: 10.1111/j.1365-2885.1997.tb00987.x	10.1111/j.1365-2885.1997.tb00987.x	doi: 10.1111/j.1365-2885.1997.tb00987.x|Salmo salar|Oral|5|Gill|0	Salmo salar	Oral	5	Gill	0	9.7	7.2	195	Healthy	Unknown	Single	Fish_biological_matrix	0	μg g⁻¹ wet weight
1196	doi: 10.1111/j.1365-2885.1997.tb00987.x	10.1111/j.1365-2885.1997.tb00987.x	doi: 10.1111/j.1365-2885.1997.tb00987.x|Salmo salar|Oral|5|Gill|2.4	Salmo salar	Oral	5	Gill	2.4	9.7	7.2	195	Healthy	Unknown	Single	Fish_biological_matrix	0.001	μg g⁻¹ wet weight
1197	doi: 10.1111/j.1365-2885.1997.tb00987.x	10.1111/j.1365-2885.1997.tb00987.x	doi: 10.1111/j.1365-2885.1997.tb00987.x|Salmo salar|Oral|5|Gill|12	Salmo salar	Oral	5	Gill	12	9.7	7.2	195	Healthy	Unknown	Single	Fish_biological_matrix	0.001	μg g⁻¹ wet weight
1198	doi: 10.1111/j.1365-2885.1997.tb00987.x	10.1111/j.1365-2885.1997.tb00987.x	doi: 10.1111/j.1365-2885.1997.tb00987.x|Salmo salar|Oral|5|Gill|30	Salmo salar	Oral	5	Gill	30	9.7	7.2	195	Healthy	Unknown	Single	Fish_biological_matrix	0.001	μg g⁻¹ wet weight
1199	doi: 10.1111/j.1365-2885.1997.tb00987.x	10.1111/j.1365-2885.1997.tb00987.x	doi: 10.1111/j.1365-2885.1997.tb00987.x|Salmo salar|Oral|5|Gill|45	Salmo salar	Oral	5	Gill	45	9.7	7.2	195	Healthy	Unknown	Single	Fish_biological_matrix	0.001	μg g⁻¹ wet weight
1200	doi: 10.1111/j.1365-2885.1997.tb00987.x	10.1111/j.1365-2885.1997.tb00987.x	doi: 10.1111/j.1365-2885.1997.tb00987.x|Salmo salar|Oral|5|Gill|4	Salmo salar	Oral	5	Gill	4	9.7	7.2	195	Healthy	Unknown	Single	Fish_biological_matrix	0.001	μg g⁻¹ wet weight
1202	doi: 10.1111/j.1365-2885.1997.tb00987.x	10.1111/j.1365-2885.1997.tb00987.x	doi: 10.1111/j.1365-2885.1997.tb00987.x|Salmo salar|Oral|5|Gill|24	Salmo salar	Oral	5	Gill	24	9.7	7.2	195	Healthy	Unknown	Single	Fish_biological_matrix	0.001	μg g⁻¹ wet weight
1203	doi: 10.1111/j.1365-2885.1997.tb00987.x	10.1111/j.1365-2885.1997.tb00987.x	doi: 10.1111/j.1365-2885.1997.tb00987.x|Salmo salar|Oral|5|Gill|48	Salmo salar	Oral	5	Gill	48	9.7	7.2	195	Healthy	Unknown	Single	Fish_biological_matrix	0.001	μg g⁻¹ wet weight
1204	doi: 10.1111/j.1365-2885.1997.tb00987.x	10.1111/j.1365-2885.1997.tb00987.x	doi: 10.1111/j.1365-2885.1997.tb00987.x|Salmo salar|Oral|5|Gill|72	Salmo salar	Oral	5	Gill	72	9.7	7.2	195	Healthy	Unknown	Single	Fish_biological_matrix	0.001	μg g⁻¹ wet weight
1205	doi: 10.1111/j.1365-2885.1997.tb00987.x	10.1111/j.1365-2885.1997.tb00987.x	doi: 10.1111/j.1365-2885.1997.tb00987.x|Salmo salar|Oral|5|Gill|96	Salmo salar	Oral	5	Gill	96	9.7	7.2	195	Healthy	Unknown	Single	Fish_biological_matrix	0.001	μg g⁻¹ wet weight
1206	doi: 10.1111/j.1365-2885.1997.tb00987.x	10.1111/j.1365-2885.1997.tb00987.x	doi: 10.1111/j.1365-2885.1997.tb00987.x|Salmo salar|Oral|5|Gill|120	Salmo salar	Oral	5	Gill	120	9.7	7.2	195	Healthy	Unknown	Single	Fish_biological_matrix	0.001	μg g⁻¹ wet weight
1207	doi: 10.1111/j.1365-2885.1997.tb00987.x	10.1111/j.1365-2885.1997.tb00987.x	doi: 10.1111/j.1365-2885.1997.tb00987.x|Salmo salar|Intravenous|10|Brain|0	Salmo salar	Intravenous	10	Brain	0	9.7	7.2	195	Healthy	Unknown	Single	Fish_biological_matrix	0	μg g⁻¹ wet weight
1208	doi: 10.1111/j.1365-2885.1997.tb00987.x	10.1111/j.1365-2885.1997.tb00987.x	doi: 10.1111/j.1365-2885.1997.tb00987.x|Salmo salar|Intravenous|10|Brain|0.02	Salmo salar	Intravenous	10	Brain	0.02	9.7	7.2	195	Healthy	Unknown	Single	Fish_biological_matrix	0.001	μg g⁻¹ wet weight
1209	doi: 10.1111/j.1365-2885.1997.tb00987.x	10.1111/j.1365-2885.1997.tb00987.x	doi: 10.1111/j.1365-2885.1997.tb00987.x|Salmo salar|Intravenous|10|Brain|0.04	Salmo salar	Intravenous	10	Brain	0.04	9.7	7.2	195	Healthy	Unknown	Single	Fish_biological_matrix	0.001	μg g⁻¹ wet weight
1210	doi: 10.1111/j.1365-2885.1997.tb00987.x	10.1111/j.1365-2885.1997.tb00987.x	doi: 10.1111/j.1365-2885.1997.tb00987.x|Salmo salar|Intravenous|10|Brain|0.1	Salmo salar	Intravenous	10	Brain	0.1	9.7	7.2	195	Healthy	Unknown	Single	Fish_biological_matrix	0.001	μg g⁻¹ wet weight
1211	doi: 10.1111/j.1365-2885.1997.tb00987.x	10.1111/j.1365-2885.1997.tb00987.x	doi: 10.1111/j.1365-2885.1997.tb00987.x|Salmo salar|Intravenous|10|Brain|0.2	Salmo salar	Intravenous	10	Brain	0.2	9.7	7.2	195	Healthy	Unknown	Single	Fish_biological_matrix	0.001	μg g⁻¹ wet weight
1212	doi: 10.1111/j.1365-2885.1997.tb00987.x	10.1111/j.1365-2885.1997.tb00987.x	doi: 10.1111/j.1365-2885.1997.tb00987.x|Salmo salar|Intravenous|10|Brain|0.3	Salmo salar	Intravenous	10	Brain	0.3	9.7	7.2	195	Healthy	Unknown	Single	Fish_biological_matrix	0.001	μg g⁻¹ wet weight
1213	doi: 10.1111/j.1365-2885.1997.tb00987.x	10.1111/j.1365-2885.1997.tb00987.x	doi: 10.1111/j.1365-2885.1997.tb00987.x|Salmo salar|Intravenous|10|Brain|0.5	Salmo salar	Intravenous	10	Brain	0.5	9.7	7.2	195	Healthy	Unknown	Single	Fish_biological_matrix	0.001	μg g⁻¹ wet weight
1214	doi: 10.1111/j.1365-2885.1997.tb00987.x	10.1111/j.1365-2885.1997.tb00987.x	doi: 10.1111/j.1365-2885.1997.tb00987.x|Salmo salar|Intravenous|10|Brain|0.75	Salmo salar	Intravenous	10	Brain	0.75	9.7	7.2	195	Healthy	Unknown	Single	Fish_biological_matrix	0.001	μg g⁻¹ wet weight
1215	doi: 10.1111/j.1365-2885.1997.tb00987.x	10.1111/j.1365-2885.1997.tb00987.x	doi: 10.1111/j.1365-2885.1997.tb00987.x|Salmo salar|Intravenous|10|Brain|1.2	Salmo salar	Intravenous	10	Brain	1.2	9.7	7.2	195	Healthy	Unknown	Single	Fish_biological_matrix	0.001	μg g⁻¹ wet weight
1216	doi: 10.1111/j.1365-2885.1997.tb00987.x	10.1111/j.1365-2885.1997.tb00987.x	doi: 10.1111/j.1365-2885.1997.tb00987.x|Salmo salar|Intravenous|10|Brain|2.4	Salmo salar	Intravenous	10	Brain	2.4	9.7	7.2	195	Healthy	Unknown	Single	Fish_biological_matrix	0.001	μg g⁻¹ wet weight
1217	doi: 10.1111/j.1365-2885.1997.tb00987.x	10.1111/j.1365-2885.1997.tb00987.x	doi: 10.1111/j.1365-2885.1997.tb00987.x|Salmo salar|Intravenous|10|Brain|6	Salmo salar	Intravenous	10	Brain	6	9.7	7.2	195	Healthy	Unknown	Single	Fish_biological_matrix	0.001	μg g⁻¹ wet weight
1218	doi: 10.1111/j.1365-2885.1997.tb00987.x	10.1111/j.1365-2885.1997.tb00987.x	doi: 10.1111/j.1365-2885.1997.tb00987.x|Salmo salar|Intravenous|10|Brain|12	Salmo salar	Intravenous	10	Brain	12	9.7	7.2	195	Healthy	Unknown	Single	Fish_biological_matrix	0.001	μg g⁻¹ wet weight
1219	doi: 10.1111/j.1365-2885.1997.tb00987.x	10.1111/j.1365-2885.1997.tb00987.x	doi: 10.1111/j.1365-2885.1997.tb00987.x|Salmo salar|Intravenous|10|Brain|18	Salmo salar	Intravenous	10	Brain	18	9.7	7.2	195	Healthy	Unknown	Single	Fish_biological_matrix	0.001	μg g⁻¹ wet weight
1220	doi: 10.1111/j.1365-2885.1997.tb00987.x	10.1111/j.1365-2885.1997.tb00987.x	doi: 10.1111/j.1365-2885.1997.tb00987.x|Salmo salar|Intravenous|10|Brain|24	Salmo salar	Intravenous	10	Brain	24	9.7	7.2	195	Healthy	Unknown	Single	Fish_biological_matrix	0.001	μg g⁻¹ wet weight
1221	doi: 10.1111/j.1365-2885.1997.tb00987.x	10.1111/j.1365-2885.1997.tb00987.x	doi: 10.1111/j.1365-2885.1997.tb00987.x|Salmo salar|Intravenous|10|Brain|48	Salmo salar	Intravenous	10	Brain	48	9.7	7.2	195	Healthy	Unknown	Single	Fish_biological_matrix	0.001	μg g⁻¹ wet weight
1222	doi: 10.1111/j.1365-2885.1997.tb00987.x	10.1111/j.1365-2885.1997.tb00987.x	doi: 10.1111/j.1365-2885.1997.tb00987.x|Salmo salar|Intravenous|10|Brain|72	Salmo salar	Intravenous	10	Brain	72	9.7	7.2	195	Healthy	Unknown	Single	Fish_biological_matrix	0.001	μg g⁻¹ wet weight
1223	doi: 10.1111/j.1365-2885.1997.tb00987.x	10.1111/j.1365-2885.1997.tb00987.x	doi: 10.1111/j.1365-2885.1997.tb00987.x|Salmo salar|Intravenous|10|Brain|96	Salmo salar	Intravenous	10	Brain	96	9.7	7.2	195	Healthy	Unknown	Single	Fish_biological_matrix	0.001	μg g⁻¹ wet weight
1224	doi: 10.1111/j.1365-2885.1997.tb00987.x	10.1111/j.1365-2885.1997.tb00987.x	doi: 10.1111/j.1365-2885.1997.tb00987.x|Salmo salar|Intravenous|10|Brain|120	Salmo salar	Intravenous	10	Brain	120	9.7	7.2	195	Healthy	Unknown	Single	Fish_biological_matrix	0.001	μg g⁻¹ wet weight
1225	doi: 10.1111/j.1365-2885.1997.tb00987.x	10.1111/j.1365-2885.1997.tb00987.x	doi: 10.1111/j.1365-2885.1997.tb00987.x|Salmo salar|Intraperitoneal|10|Brain|0	Salmo salar	Intraperitoneal	10	Brain	0	9.7	7.2	195	Healthy	Unknown	Single	Fish_biological_matrix	0	μg g⁻¹ wet weight
1226	doi: 10.1111/j.1365-2885.1997.tb00987.x	10.1111/j.1365-2885.1997.tb00987.x	doi: 10.1111/j.1365-2885.1997.tb00987.x|Salmo salar|Intraperitoneal|10|Brain|1.2	Salmo salar	Intraperitoneal	10	Brain	1.2	9.7	7.2	195	Healthy	Unknown	Single	Fish_biological_matrix	0.001	μg g⁻¹ wet weight
1227	doi: 10.1111/j.1365-2885.1997.tb00987.x	10.1111/j.1365-2885.1997.tb00987.x	doi: 10.1111/j.1365-2885.1997.tb00987.x|Salmo salar|Intraperitoneal|10|Brain|2.4	Salmo salar	Intraperitoneal	10	Brain	2.4	9.7	7.2	195	Healthy	Unknown	Single	Fish_biological_matrix	0.001	μg g⁻¹ wet weight
1228	doi: 10.1111/j.1365-2885.1997.tb00987.x	10.1111/j.1365-2885.1997.tb00987.x	doi: 10.1111/j.1365-2885.1997.tb00987.x|Salmo salar|Intraperitoneal|10|Brain|6	Salmo salar	Intraperitoneal	10	Brain	6	9.7	7.2	195	Healthy	Unknown	Single	Fish_biological_matrix	0.001	μg g⁻¹ wet weight
1229	doi: 10.1111/j.1365-2885.1997.tb00987.x	10.1111/j.1365-2885.1997.tb00987.x	doi: 10.1111/j.1365-2885.1997.tb00987.x|Salmo salar|Intraperitoneal|10|Brain|12	Salmo salar	Intraperitoneal	10	Brain	12	9.7	7.2	195	Healthy	Unknown	Single	Fish_biological_matrix	0.001	μg g⁻¹ wet weight
1230	doi: 10.1111/j.1365-2885.1997.tb00987.x	10.1111/j.1365-2885.1997.tb00987.x	doi: 10.1111/j.1365-2885.1997.tb00987.x|Salmo salar|Intraperitoneal|10|Brain|18	Salmo salar	Intraperitoneal	10	Brain	18	9.7	7.2	195	Healthy	Unknown	Single	Fish_biological_matrix	0.001	μg g⁻¹ wet weight
1231	doi: 10.1111/j.1365-2885.1997.tb00987.x	10.1111/j.1365-2885.1997.tb00987.x	doi: 10.1111/j.1365-2885.1997.tb00987.x|Salmo salar|Intraperitoneal|10|Brain|24	Salmo salar	Intraperitoneal	10	Brain	24	9.7	7.2	195	Healthy	Unknown	Single	Fish_biological_matrix	0.001	μg g⁻¹ wet weight
1232	doi: 10.1111/j.1365-2885.1997.tb00987.x	10.1111/j.1365-2885.1997.tb00987.x	doi: 10.1111/j.1365-2885.1997.tb00987.x|Salmo salar|Intraperitoneal|10|Brain|48	Salmo salar	Intraperitoneal	10	Brain	48	9.7	7.2	195	Healthy	Unknown	Single	Fish_biological_matrix	0.001	μg g⁻¹ wet weight
1233	doi: 10.1111/j.1365-2885.1997.tb00987.x	10.1111/j.1365-2885.1997.tb00987.x	doi: 10.1111/j.1365-2885.1997.tb00987.x|Salmo salar|Intraperitoneal|10|Brain|72	Salmo salar	Intraperitoneal	10	Brain	72	9.7	7.2	195	Healthy	Unknown	Single	Fish_biological_matrix	0.001	μg g⁻¹ wet weight
1234	doi: 10.1111/j.1365-2885.1997.tb00987.x	10.1111/j.1365-2885.1997.tb00987.x	doi: 10.1111/j.1365-2885.1997.tb00987.x|Salmo salar|Intraperitoneal|10|Brain|96	Salmo salar	Intraperitoneal	10	Brain	96	9.7	7.2	195	Healthy	Unknown	Single	Fish_biological_matrix	0.001	μg g⁻¹ wet weight
1235	doi: 10.1111/j.1365-2885.1997.tb00987.x	10.1111/j.1365-2885.1997.tb00987.x	doi: 10.1111/j.1365-2885.1997.tb00987.x|Salmo salar|Intraperitoneal|10|Brain|120	Salmo salar	Intraperitoneal	10	Brain	120	9.7	7.2	195	Healthy	Unknown	Single	Fish_biological_matrix	0.001	μg g⁻¹ wet weight
1236	doi: 10.1111/j.1365-2885.1997.tb00987.x	10.1111/j.1365-2885.1997.tb00987.x	doi: 10.1111/j.1365-2885.1997.tb00987.x|Salmo salar|Intramuscular|10|Brain|0	Salmo salar	Intramuscular	10	Brain	0	9.7	7.2	195	Healthy	Unknown	Single	Fish_biological_matrix	0	μg g⁻¹ wet weight
1237	doi: 10.1111/j.1365-2885.1997.tb00987.x	10.1111/j.1365-2885.1997.tb00987.x	doi: 10.1111/j.1365-2885.1997.tb00987.x|Salmo salar|Intramuscular|10|Brain|1.2	Salmo salar	Intramuscular	10	Brain	1.2	9.7	7.2	195	Healthy	Unknown	Single	Fish_biological_matrix	0.001	μg g⁻¹ wet weight
1238	doi: 10.1111/j.1365-2885.1997.tb00987.x	10.1111/j.1365-2885.1997.tb00987.x	doi: 10.1111/j.1365-2885.1997.tb00987.x|Salmo salar|Intramuscular|10|Brain|2.4	Salmo salar	Intramuscular	10	Brain	2.4	9.7	7.2	195	Healthy	Unknown	Single	Fish_biological_matrix	0.001	μg g⁻¹ wet weight
1239	doi: 10.1111/j.1365-2885.1997.tb00987.x	10.1111/j.1365-2885.1997.tb00987.x	doi: 10.1111/j.1365-2885.1997.tb00987.x|Salmo salar|Intramuscular|10|Brain|6	Salmo salar	Intramuscular	10	Brain	6	9.7	7.2	195	Healthy	Unknown	Single	Fish_biological_matrix	0.001	μg g⁻¹ wet weight
1240	doi: 10.1111/j.1365-2885.1997.tb00987.x	10.1111/j.1365-2885.1997.tb00987.x	doi: 10.1111/j.1365-2885.1997.tb00987.x|Salmo salar|Intramuscular|10|Brain|12	Salmo salar	Intramuscular	10	Brain	12	9.7	7.2	195	Healthy	Unknown	Single	Fish_biological_matrix	0.001	μg g⁻¹ wet weight
1241	doi: 10.1111/j.1365-2885.1997.tb00987.x	10.1111/j.1365-2885.1997.tb00987.x	doi: 10.1111/j.1365-2885.1997.tb00987.x|Salmo salar|Intramuscular|10|Brain|18	Salmo salar	Intramuscular	10	Brain	18	9.7	7.2	195	Healthy	Unknown	Single	Fish_biological_matrix	0.001	μg g⁻¹ wet weight
1242	doi: 10.1111/j.1365-2885.1997.tb00987.x	10.1111/j.1365-2885.1997.tb00987.x	doi: 10.1111/j.1365-2885.1997.tb00987.x|Salmo salar|Intramuscular|10|Brain|24	Salmo salar	Intramuscular	10	Brain	24	9.7	7.2	195	Healthy	Unknown	Single	Fish_biological_matrix	0.001	μg g⁻¹ wet weight
1243	doi: 10.1111/j.1365-2885.1997.tb00987.x	10.1111/j.1365-2885.1997.tb00987.x	doi: 10.1111/j.1365-2885.1997.tb00987.x|Salmo salar|Intramuscular|10|Brain|48	Salmo salar	Intramuscular	10	Brain	48	9.7	7.2	195	Healthy	Unknown	Single	Fish_biological_matrix	0.001	μg g⁻¹ wet weight
1244	doi: 10.1111/j.1365-2885.1997.tb00987.x	10.1111/j.1365-2885.1997.tb00987.x	doi: 10.1111/j.1365-2885.1997.tb00987.x|Salmo salar|Intramuscular|10|Brain|72	Salmo salar	Intramuscular	10	Brain	72	9.7	7.2	195	Healthy	Unknown	Single	Fish_biological_matrix	0.001	μg g⁻¹ wet weight
1245	doi: 10.1111/j.1365-2885.1997.tb00987.x	10.1111/j.1365-2885.1997.tb00987.x	doi: 10.1111/j.1365-2885.1997.tb00987.x|Salmo salar|Intramuscular|10|Brain|96	Salmo salar	Intramuscular	10	Brain	96	9.7	7.2	195	Healthy	Unknown	Single	Fish_biological_matrix	0.001	μg g⁻¹ wet weight
1246	doi: 10.1111/j.1365-2885.1997.tb00987.x	10.1111/j.1365-2885.1997.tb00987.x	doi: 10.1111/j.1365-2885.1997.tb00987.x|Salmo salar|Intramuscular|10|Brain|120	Salmo salar	Intramuscular	10	Brain	120	9.7	7.2	195	Healthy	Unknown	Single	Fish_biological_matrix	0.001	μg g⁻¹ wet weight
1247	doi: 10.1111/j.1365-2885.1997.tb00987.x	10.1111/j.1365-2885.1997.tb00987.x	doi: 10.1111/j.1365-2885.1997.tb00987.x|Salmo salar|Oral|10|Brain|0	Salmo salar	Oral	10	Brain	0	9.7	7.2	195	Healthy	Unknown	Single	Fish_biological_matrix	0	μg g⁻¹ wet weight
1248	doi: 10.1111/j.1365-2885.1997.tb00987.x	10.1111/j.1365-2885.1997.tb00987.x	doi: 10.1111/j.1365-2885.1997.tb00987.x|Salmo salar|Oral|10|Brain|2.4	Salmo salar	Oral	10	Brain	2.4	9.7	7.2	195	Healthy	Unknown	Single	Fish_biological_matrix	0.001	μg g⁻¹ wet weight
1249	doi: 10.1111/j.1365-2885.1997.tb00987.x	10.1111/j.1365-2885.1997.tb00987.x	doi: 10.1111/j.1365-2885.1997.tb00987.x|Salmo salar|Oral|10|Brain|12	Salmo salar	Oral	10	Brain	12	9.7	7.2	195	Healthy	Unknown	Single	Fish_biological_matrix	0.001	μg g⁻¹ wet weight
1250	doi: 10.1111/j.1365-2885.1997.tb00987.x	10.1111/j.1365-2885.1997.tb00987.x	doi: 10.1111/j.1365-2885.1997.tb00987.x|Salmo salar|Oral|10|Brain|30	Salmo salar	Oral	10	Brain	30	9.7	7.2	195	Healthy	Unknown	Single	Fish_biological_matrix	0.001	μg g⁻¹ wet weight
1251	doi: 10.1111/j.1365-2885.1997.tb00987.x	10.1111/j.1365-2885.1997.tb00987.x	doi: 10.1111/j.1365-2885.1997.tb00987.x|Salmo salar|Oral|10|Brain|45	Salmo salar	Oral	10	Brain	45	9.7	7.2	195	Healthy	Unknown	Single	Fish_biological_matrix	0.001	μg g⁻¹ wet weight
1252	doi: 10.1111/j.1365-2885.1997.tb00987.x	10.1111/j.1365-2885.1997.tb00987.x	doi: 10.1111/j.1365-2885.1997.tb00987.x|Salmo salar|Oral|10|Brain|4	Salmo salar	Oral	10	Brain	4	9.7	7.2	195	Healthy	Unknown	Single	Fish_biological_matrix	0.001	μg g⁻¹ wet weight
1254	doi: 10.1111/j.1365-2885.1997.tb00987.x	10.1111/j.1365-2885.1997.tb00987.x	doi: 10.1111/j.1365-2885.1997.tb00987.x|Salmo salar|Oral|10|Brain|24	Salmo salar	Oral	10	Brain	24	9.7	7.2	195	Healthy	Unknown	Single	Fish_biological_matrix	0.001	μg g⁻¹ wet weight
1255	doi: 10.1111/j.1365-2885.1997.tb00987.x	10.1111/j.1365-2885.1997.tb00987.x	doi: 10.1111/j.1365-2885.1997.tb00987.x|Salmo salar|Oral|10|Brain|48	Salmo salar	Oral	10	Brain	48	9.7	7.2	195	Healthy	Unknown	Single	Fish_biological_matrix	0.001	μg g⁻¹ wet weight
1256	doi: 10.1111/j.1365-2885.1997.tb00987.x	10.1111/j.1365-2885.1997.tb00987.x	doi: 10.1111/j.1365-2885.1997.tb00987.x|Salmo salar|Oral|10|Brain|72	Salmo salar	Oral	10	Brain	72	9.7	7.2	195	Healthy	Unknown	Single	Fish_biological_matrix	0.001	μg g⁻¹ wet weight
1257	doi: 10.1111/j.1365-2885.1997.tb00987.x	10.1111/j.1365-2885.1997.tb00987.x	doi: 10.1111/j.1365-2885.1997.tb00987.x|Salmo salar|Oral|10|Brain|96	Salmo salar	Oral	10	Brain	96	9.7	7.2	195	Healthy	Unknown	Single	Fish_biological_matrix	0.001	μg g⁻¹ wet weight
1258	doi: 10.1111/j.1365-2885.1997.tb00987.x	10.1111/j.1365-2885.1997.tb00987.x	doi: 10.1111/j.1365-2885.1997.tb00987.x|Salmo salar|Oral|10|Brain|120	Salmo salar	Oral	10	Brain	120	9.7	7.2	195	Healthy	Unknown	Single	Fish_biological_matrix	0.001	μg g⁻¹ wet weight
1259	doi: 10.1111/j.1365-2885.1997.tb00987.x	10.1111/j.1365-2885.1997.tb00987.x	doi: 10.1111/j.1365-2885.1997.tb00987.x|Salmo salar|Oral|5|Brain|0	Salmo salar	Oral	5	Brain	0	9.7	7.2	195	Healthy	Unknown	Single	Fish_biological_matrix	0	μg g⁻¹ wet weight
1260	doi: 10.1111/j.1365-2885.1997.tb00987.x	10.1111/j.1365-2885.1997.tb00987.x	doi: 10.1111/j.1365-2885.1997.tb00987.x|Salmo salar|Oral|5|Brain|2.4	Salmo salar	Oral	5	Brain	2.4	9.7	7.2	195	Healthy	Unknown	Single	Fish_biological_matrix	0.001	μg g⁻¹ wet weight
1261	doi: 10.1111/j.1365-2885.1997.tb00987.x	10.1111/j.1365-2885.1997.tb00987.x	doi: 10.1111/j.1365-2885.1997.tb00987.x|Salmo salar|Oral|5|Brain|12	Salmo salar	Oral	5	Brain	12	9.7	7.2	195	Healthy	Unknown	Single	Fish_biological_matrix	0.001	μg g⁻¹ wet weight
1262	doi: 10.1111/j.1365-2885.1997.tb00987.x	10.1111/j.1365-2885.1997.tb00987.x	doi: 10.1111/j.1365-2885.1997.tb00987.x|Salmo salar|Oral|5|Brain|30	Salmo salar	Oral	5	Brain	30	9.7	7.2	195	Healthy	Unknown	Single	Fish_biological_matrix	0.001	μg g⁻¹ wet weight
1263	doi: 10.1111/j.1365-2885.1997.tb00987.x	10.1111/j.1365-2885.1997.tb00987.x	doi: 10.1111/j.1365-2885.1997.tb00987.x|Salmo salar|Oral|5|Brain|45	Salmo salar	Oral	5	Brain	45	9.7	7.2	195	Healthy	Unknown	Single	Fish_biological_matrix	0.001	μg g⁻¹ wet weight
1264	doi: 10.1111/j.1365-2885.1997.tb00987.x	10.1111/j.1365-2885.1997.tb00987.x	doi: 10.1111/j.1365-2885.1997.tb00987.x|Salmo salar|Oral|5|Brain|4	Salmo salar	Oral	5	Brain	4	9.7	7.2	195	Healthy	Unknown	Single	Fish_biological_matrix	0.001	μg g⁻¹ wet weight
1266	doi: 10.1111/j.1365-2885.1997.tb00987.x	10.1111/j.1365-2885.1997.tb00987.x	doi: 10.1111/j.1365-2885.1997.tb00987.x|Salmo salar|Oral|5|Brain|24	Salmo salar	Oral	5	Brain	24	9.7	7.2	195	Healthy	Unknown	Single	Fish_biological_matrix	0.001	μg g⁻¹ wet weight
1267	doi: 10.1111/j.1365-2885.1997.tb00987.x	10.1111/j.1365-2885.1997.tb00987.x	doi: 10.1111/j.1365-2885.1997.tb00987.x|Salmo salar|Oral|5|Brain|48	Salmo salar	Oral	5	Brain	48	9.7	7.2	195	Healthy	Unknown	Single	Fish_biological_matrix	0.001	μg g⁻¹ wet weight
1268	doi: 10.1111/j.1365-2885.1997.tb00987.x	10.1111/j.1365-2885.1997.tb00987.x	doi: 10.1111/j.1365-2885.1997.tb00987.x|Salmo salar|Oral|5|Brain|72	Salmo salar	Oral	5	Brain	72	9.7	7.2	195	Healthy	Unknown	Single	Fish_biological_matrix	0.001	μg g⁻¹ wet weight
1269	doi: 10.1111/j.1365-2885.1997.tb00987.x	10.1111/j.1365-2885.1997.tb00987.x	doi: 10.1111/j.1365-2885.1997.tb00987.x|Salmo salar|Oral|5|Brain|96	Salmo salar	Oral	5	Brain	96	9.7	7.2	195	Healthy	Unknown	Single	Fish_biological_matrix	0.001	μg g⁻¹ wet weight
1270	doi: 10.1111/j.1365-2885.1997.tb00987.x	10.1111/j.1365-2885.1997.tb00987.x	doi: 10.1111/j.1365-2885.1997.tb00987.x|Salmo salar|Oral|5|Brain|120	Salmo salar	Oral	5	Brain	120	9.7	7.2	195	Healthy	Unknown	Single	Fish_biological_matrix	0.001	μg g⁻¹ wet weight
1271	doi: 10.1111/j.1365-2885.1997.tb00987.x	10.1111/j.1365-2885.1997.tb00987.x	doi: 10.1111/j.1365-2885.1997.tb00987.x|Salmo salar|Intravenous|10|Liver|0	Salmo salar	Intravenous	10	Liver	0	9.7	7.2	195	Healthy	Unknown	Single	Fish_biological_matrix	18.13	μg g⁻¹ wet weight
1272	doi: 10.1111/j.1365-2885.1997.tb00987.x	10.1111/j.1365-2885.1997.tb00987.x	doi: 10.1111/j.1365-2885.1997.tb00987.x|Salmo salar|Intravenous|10|Liver|0.02	Salmo salar	Intravenous	10	Liver	0.02	9.7	7.2	195	Healthy	Unknown	Single	Fish_biological_matrix	1	μg g⁻¹ wet weight
1335	doi: 10.1111/j.1365-2885.1997.tb00987.x	10.1111/j.1365-2885.1997.tb00987.x	doi: 10.1111/j.1365-2885.1997.tb00987.x|Salmo salar|Intravenous|10|Brain|0	Salmo salar	Intravenous	10	Brain	0	9.7	7.2	195	Healthy	Unknown	Single	Fish_biological_matrix	9.38	μg g⁻¹ wet weight
1420	Enrofloxacin pharmacokinetics in Takifugu flavidus after oral administration at three salinity levels	Enrofloxacin pharmacokinetics in Takifugu flavidus after oral administration at three salinity levels	Enrofloxacin pharmacokinetics in Takifugu flavidus after oral administration at three salinity levels|Takifugu flavidus|Oral|10|Plasma|2	Takifugu flavidus	Oral	10	Plasma	2				Healthy	Solution	Single	Fish_plasma_serum	15.2	μg mL⁻¹
1421	Enrofloxacin pharmacokinetics in Takifugu flavidus after oral administration at three salinity levels	Enrofloxacin pharmacokinetics in Takifugu flavidus after oral administration at three salinity levels	Enrofloxacin pharmacokinetics in Takifugu flavidus after oral administration at three salinity levels|Takifugu flavidus|Oral|10|Liver|12	Takifugu flavidus	Oral	10	Liver	12				Healthy	Solution	Single	Fish_biological_matrix	3	μg g⁻¹ wet weight
1422	Enrofloxacin pharmacokinetics in Takifugu flavidus after oral administration at three salinity levels	Enrofloxacin pharmacokinetics in Takifugu flavidus after oral administration at three salinity levels	Enrofloxacin pharmacokinetics in Takifugu flavidus after oral administration at three salinity levels|Takifugu flavidus|Oral|10|Kidney|1	Takifugu flavidus	Oral	10	Kidney	1				Healthy	Solution	Single	Fish_biological_matrix	29.18	μg g⁻¹ wet weight
1423	Enrofloxacin pharmacokinetics in Takifugu flavidus after oral administration at three salinity levels	Enrofloxacin pharmacokinetics in Takifugu flavidus after oral administration at three salinity levels	Enrofloxacin pharmacokinetics in Takifugu flavidus after oral administration at three salinity levels|Takifugu flavidus|Oral|10|Muscle|16	Takifugu flavidus	Oral	10	Muscle	16				Healthy	Solution	Single	Fish_biological_matrix	0.58	μg g⁻¹ wet weight
1424	Enrofloxacin pharmacokinetics in Takifugu flavidus after oral administration at three salinity levels	Enrofloxacin pharmacokinetics in Takifugu flavidus after oral administration at three salinity levels	Enrofloxacin pharmacokinetics in Takifugu flavidus after oral administration at three salinity levels|Takifugu flavidus|Oral|10|Plasma|1	Takifugu flavidus	Oral	10	Plasma	1				Healthy	Solution	Single	Fish_plasma_serum	18.98	μg mL⁻¹
1425	Enrofloxacin pharmacokinetics in Takifugu flavidus after oral administration at three salinity levels	Enrofloxacin pharmacokinetics in Takifugu flavidus after oral administration at three salinity levels	Enrofloxacin pharmacokinetics in Takifugu flavidus after oral administration at three salinity levels|Takifugu flavidus|Oral|10|Liver|1	Takifugu flavidus	Oral	10	Liver	1				Healthy	Solution	Single	Fish_biological_matrix	21.59	μg g⁻¹ wet weight
1426	Enrofloxacin pharmacokinetics in Takifugu flavidus after oral administration at three salinity levels	Enrofloxacin pharmacokinetics in Takifugu flavidus after oral administration at three salinity levels	Enrofloxacin pharmacokinetics in Takifugu flavidus after oral administration at three salinity levels|Takifugu flavidus|Oral|10|Kidney|1	Takifugu flavidus	Oral	10	Kidney	1				Healthy	Solution	Single	Fish_biological_matrix	26.22	μg g⁻¹ wet weight
1427	Enrofloxacin pharmacokinetics in Takifugu flavidus after oral administration at three salinity levels	Enrofloxacin pharmacokinetics in Takifugu flavidus after oral administration at three salinity levels	Enrofloxacin pharmacokinetics in Takifugu flavidus after oral administration at three salinity levels|Takifugu flavidus|Oral|10|Muscle|2	Takifugu flavidus	Oral	10	Muscle	2				Healthy	Solution	Single	Fish_biological_matrix	2.88	μg g⁻¹ wet weight
1428	Enrofloxacin pharmacokinetics in Takifugu flavidus after oral administration at three salinity levels	Enrofloxacin pharmacokinetics in Takifugu flavidus after oral administration at three salinity levels	Enrofloxacin pharmacokinetics in Takifugu flavidus after oral administration at three salinity levels|Takifugu flavidus|Oral|10|Plasma|0.5	Takifugu flavidus	Oral	10	Plasma	0.5				Healthy	Solution	Single	Fish_plasma_serum	21.03	μg mL⁻¹
1429	Enrofloxacin pharmacokinetics in Takifugu flavidus after oral administration at three salinity levels	Enrofloxacin pharmacokinetics in Takifugu flavidus after oral administration at three salinity levels	Enrofloxacin pharmacokinetics in Takifugu flavidus after oral administration at three salinity levels|Takifugu flavidus|Oral|10|Liver|0.5	Takifugu flavidus	Oral	10	Liver	0.5				Healthy	Solution	Single	Fish_biological_matrix	22.36	μg g⁻¹ wet weight
1430	Enrofloxacin pharmacokinetics in Takifugu flavidus after oral administration at three salinity levels	Enrofloxacin pharmacokinetics in Takifugu flavidus after oral administration at three salinity levels	Enrofloxacin pharmacokinetics in Takifugu flavidus after oral administration at three salinity levels|Takifugu flavidus|Oral|10|Kidney|1	Takifugu flavidus	Oral	10	Kidney	1				Healthy	Solution	Single	Fish_biological_matrix	25.28	μg g⁻¹ wet weight
1431	Enrofloxacin pharmacokinetics in Takifugu flavidus after oral administration at three salinity levels	Enrofloxacin pharmacokinetics in Takifugu flavidus after oral administration at three salinity levels	Enrofloxacin pharmacokinetics in Takifugu flavidus after oral administration at three salinity levels|Takifugu flavidus|Oral|10|Muscle|1	Takifugu flavidus	Oral	10	Muscle	1				Healthy	Solution	Single	Fish_biological_matrix	2.99	μg g⁻¹ wet weight
1441	Stoffregen et al. 1997 J Vet Pharmacol Ther 20:111-123 (Atlantic salmon enrofloxacin)	Stoffregen et al. 1997 J Vet Pharmacol Ther 20:111-123 (Atlantic salmon enrofloxacin)	Stoffregen et al. 1997 J Vet Pharmacol Ther 20:111-123 (Atlantic salmon enrofloxacin)|Salmo salar|Other|10|Plasma|0.2	Salmo salar	Other	10	Plasma	0.2	9.78		195	Healthy	Enrofloxacin_formulation_unspecified	Single	Fish_plasma_serum	5.09	μg mL⁻¹
1442	Stoffregen et al. 1997 J Vet Pharmacol Ther 20:111-123 (Atlantic salmon enrofloxacin)	Stoffregen et al. 1997 J Vet Pharmacol Ther 20:111-123 (Atlantic salmon enrofloxacin)	Stoffregen et al. 1997 J Vet Pharmacol Ther 20:111-123 (Atlantic salmon enrofloxacin)|Salmo salar|Other|10|Muscle|53	Salmo salar	Other	10	Muscle	53	9.78		195	Healthy	Enrofloxacin_formulation_unspecified	Single	Fish_biological_matrix	5.66	μg g⁻¹ wet weight
1443	Stoffregen et al. 1997 J Vet Pharmacol Ther 20:111-123 (Atlantic salmon enrofloxacin)	Stoffregen et al. 1997 J Vet Pharmacol Ther 20:111-123 (Atlantic salmon enrofloxacin)	Stoffregen et al. 1997 J Vet Pharmacol Ther 20:111-123 (Atlantic salmon enrofloxacin)|Salmo salar|Other|10|Skin|48	Salmo salar	Other	10	Skin	48	9.78		195	Healthy	Enrofloxacin_formulation_unspecified	Single	Fish_biological_matrix	3.29	μg g⁻¹ wet weight
1444	Stoffregen et al. 1997 J Vet Pharmacol Ther 20:111-123 (Atlantic salmon enrofloxacin)	Stoffregen et al. 1997 J Vet Pharmacol Ther 20:111-123 (Atlantic salmon enrofloxacin)	Stoffregen et al. 1997 J Vet Pharmacol Ther 20:111-123 (Atlantic salmon enrofloxacin)|Salmo salar|Other|10|Liver|0.41	Salmo salar	Other	10	Liver	0.41	9.78		195	Healthy	Enrofloxacin_formulation_unspecified	Single	Fish_biological_matrix	3.34	μg g⁻¹ wet weight
1445	Stoffregen et al. 1997 J Vet Pharmacol Ther 20:111-123 (Atlantic salmon enrofloxacin)	Stoffregen et al. 1997 J Vet Pharmacol Ther 20:111-123 (Atlantic salmon enrofloxacin)	Stoffregen et al. 1997 J Vet Pharmacol Ther 20:111-123 (Atlantic salmon enrofloxacin)|Salmo salar|Other|10|Kidney|91.2	Salmo salar	Other	10	Kidney	91.2	9.78		195	Healthy	Enrofloxacin_formulation_unspecified	Single	Fish_biological_matrix	13.87	μg g⁻¹ wet weight
1446	Stoffregen et al. 1997 J Vet Pharmacol Ther 20:111-123 (Atlantic salmon enrofloxacin)	Stoffregen et al. 1997 J Vet Pharmacol Ther 20:111-123 (Atlantic salmon enrofloxacin)	Stoffregen et al. 1997 J Vet Pharmacol Ther 20:111-123 (Atlantic salmon enrofloxacin)|Salmo salar|Other|10|Gill|19.35	Salmo salar	Other	10	Gill	19.35	9.78		195	Healthy	Enrofloxacin_formulation_unspecified	Single	Fish_biological_matrix	14.38	μg g⁻¹ wet weight
1447	Stoffregen et al. 1997 J Vet Pharmacol Ther 20:111-123 (Atlantic salmon enrofloxacin)	Stoffregen et al. 1997 J Vet Pharmacol Ther 20:111-123 (Atlantic salmon enrofloxacin)	Stoffregen et al. 1997 J Vet Pharmacol Ther 20:111-123 (Atlantic salmon enrofloxacin)|Salmo salar|Other|10|Brain|1.13	Salmo salar	Other	10	Brain	1.13	9.78		195	Healthy	Enrofloxacin_formulation_unspecified	Single	Fish_biological_matrix	9.38	μg g⁻¹ wet weight
1448	Stoffregen et al. 1997 J Vet Pharmacol Ther 20:111-123 (Atlantic salmon enrofloxacin)	Stoffregen et al. 1997 J Vet Pharmacol Ther 20:111-123 (Atlantic salmon enrofloxacin)	Stoffregen et al. 1997 J Vet Pharmacol Ther 20:111-123 (Atlantic salmon enrofloxacin)|Salmo salar|Intraperitoneal|10|Plasma|0.37	Salmo salar	Intraperitoneal	10	Plasma	0.37	9.78		195	Healthy	Enrofloxacin_formulation_unspecified	Single	Fish_plasma_serum	3.68	μg mL⁻¹
1449	Stoffregen et al. 1997 J Vet Pharmacol Ther 20:111-123 (Atlantic salmon enrofloxacin)	Stoffregen et al. 1997 J Vet Pharmacol Ther 20:111-123 (Atlantic salmon enrofloxacin)	Stoffregen et al. 1997 J Vet Pharmacol Ther 20:111-123 (Atlantic salmon enrofloxacin)|Salmo salar|Intraperitoneal|10|Muscle|40.8	Salmo salar	Intraperitoneal	10	Muscle	40.8	9.78		195	Healthy	Enrofloxacin_formulation_unspecified	Single	Fish_biological_matrix	5.22	μg g⁻¹ wet weight
1450	Stoffregen et al. 1997 J Vet Pharmacol Ther 20:111-123 (Atlantic salmon enrofloxacin)	Stoffregen et al. 1997 J Vet Pharmacol Ther 20:111-123 (Atlantic salmon enrofloxacin)	Stoffregen et al. 1997 J Vet Pharmacol Ther 20:111-123 (Atlantic salmon enrofloxacin)|Salmo salar|Intraperitoneal|10|Skin|81.6	Salmo salar	Intraperitoneal	10	Skin	81.6	9.78		195	Healthy	Enrofloxacin_formulation_unspecified	Single	Fish_biological_matrix	4.13	μg g⁻¹ wet weight
1451	Stoffregen et al. 1997 J Vet Pharmacol Ther 20:111-123 (Atlantic salmon enrofloxacin)	Stoffregen et al. 1997 J Vet Pharmacol Ther 20:111-123 (Atlantic salmon enrofloxacin)	Stoffregen et al. 1997 J Vet Pharmacol Ther 20:111-123 (Atlantic salmon enrofloxacin)|Salmo salar|Intraperitoneal|10|Liver|0.42	Salmo salar	Intraperitoneal	10	Liver	0.42	9.78		195	Healthy	Enrofloxacin_formulation_unspecified	Single	Fish_biological_matrix	11.04	μg g⁻¹ wet weight
1452	Stoffregen et al. 1997 J Vet Pharmacol Ther 20:111-123 (Atlantic salmon enrofloxacin)	Stoffregen et al. 1997 J Vet Pharmacol Ther 20:111-123 (Atlantic salmon enrofloxacin)	Stoffregen et al. 1997 J Vet Pharmacol Ther 20:111-123 (Atlantic salmon enrofloxacin)|Salmo salar|Intraperitoneal|10|Kidney|100.8	Salmo salar	Intraperitoneal	10	Kidney	100.8	9.78		195	Healthy	Enrofloxacin_formulation_unspecified	Single	Fish_biological_matrix	21.14	μg g⁻¹ wet weight
1453	Stoffregen et al. 1997 J Vet Pharmacol Ther 20:111-123 (Atlantic salmon enrofloxacin)	Stoffregen et al. 1997 J Vet Pharmacol Ther 20:111-123 (Atlantic salmon enrofloxacin)	Stoffregen et al. 1997 J Vet Pharmacol Ther 20:111-123 (Atlantic salmon enrofloxacin)|Salmo salar|Intraperitoneal|10|Gill|0.43	Salmo salar	Intraperitoneal	10	Gill	0.43	9.78		195	Healthy	Enrofloxacin_formulation_unspecified	Single	Fish_biological_matrix	2.94	μg g⁻¹ wet weight
1454	Stoffregen et al. 1997 J Vet Pharmacol Ther 20:111-123 (Atlantic salmon enrofloxacin)	Stoffregen et al. 1997 J Vet Pharmacol Ther 20:111-123 (Atlantic salmon enrofloxacin)	Stoffregen et al. 1997 J Vet Pharmacol Ther 20:111-123 (Atlantic salmon enrofloxacin)|Salmo salar|Intraperitoneal|10|Brain|7.2	Salmo salar	Intraperitoneal	10	Brain	7.2	9.78		195	Healthy	Enrofloxacin_formulation_unspecified	Single	Fish_biological_matrix	1.41	μg g⁻¹ wet weight
1455	Stoffregen et al. 1997 J Vet Pharmacol Ther 20:111-123 (Atlantic salmon enrofloxacin)	Stoffregen et al. 1997 J Vet Pharmacol Ther 20:111-123 (Atlantic salmon enrofloxacin)	Stoffregen et al. 1997 J Vet Pharmacol Ther 20:111-123 (Atlantic salmon enrofloxacin)|Salmo salar|Intramuscular|10|Plasma|0.41	Salmo salar	Intramuscular	10	Plasma	0.41	9.78		195	Healthy	Enrofloxacin_formulation_unspecified	Single	Fish_plasma_serum	1.14	μg mL⁻¹
1456	Stoffregen et al. 1997 J Vet Pharmacol Ther 20:111-123 (Atlantic salmon enrofloxacin)	Stoffregen et al. 1997 J Vet Pharmacol Ther 20:111-123 (Atlantic salmon enrofloxacin)	Stoffregen et al. 1997 J Vet Pharmacol Ther 20:111-123 (Atlantic salmon enrofloxacin)|Salmo salar|Intramuscular|10|Muscle|4.97	Salmo salar	Intramuscular	10	Muscle	4.97	9.78		195	Healthy	Enrofloxacin_formulation_unspecified	Single	Fish_biological_matrix	11.89	μg g⁻¹ wet weight
1457	Stoffregen et al. 1997 J Vet Pharmacol Ther 20:111-123 (Atlantic salmon enrofloxacin)	Stoffregen et al. 1997 J Vet Pharmacol Ther 20:111-123 (Atlantic salmon enrofloxacin)	Stoffregen et al. 1997 J Vet Pharmacol Ther 20:111-123 (Atlantic salmon enrofloxacin)|Salmo salar|Intramuscular|10|Skin|0.1	Salmo salar	Intramuscular	10	Skin	0.1	9.78		195	Healthy	Enrofloxacin_formulation_unspecified	Single	Fish_biological_matrix	16.64	μg g⁻¹ wet weight
1458	Stoffregen et al. 1997 J Vet Pharmacol Ther 20:111-123 (Atlantic salmon enrofloxacin)	Stoffregen et al. 1997 J Vet Pharmacol Ther 20:111-123 (Atlantic salmon enrofloxacin)	Stoffregen et al. 1997 J Vet Pharmacol Ther 20:111-123 (Atlantic salmon enrofloxacin)|Salmo salar|Intramuscular|10|Liver|48.2	Salmo salar	Intramuscular	10	Liver	48.2	9.78		195	Healthy	Enrofloxacin_formulation_unspecified	Single	Fish_biological_matrix	2.46	μg g⁻¹ wet weight
1459	Stoffregen et al. 1997 J Vet Pharmacol Ther 20:111-123 (Atlantic salmon enrofloxacin)	Stoffregen et al. 1997 J Vet Pharmacol Ther 20:111-123 (Atlantic salmon enrofloxacin)	Stoffregen et al. 1997 J Vet Pharmacol Ther 20:111-123 (Atlantic salmon enrofloxacin)|Salmo salar|Intramuscular|10|Kidney|91.2	Salmo salar	Intramuscular	10	Kidney	91.2	9.78		195	Healthy	Enrofloxacin_formulation_unspecified	Single	Fish_biological_matrix	17.58	μg g⁻¹ wet weight
1460	Stoffregen et al. 1997 J Vet Pharmacol Ther 20:111-123 (Atlantic salmon enrofloxacin)	Stoffregen et al. 1997 J Vet Pharmacol Ther 20:111-123 (Atlantic salmon enrofloxacin)	Stoffregen et al. 1997 J Vet Pharmacol Ther 20:111-123 (Atlantic salmon enrofloxacin)|Salmo salar|Intramuscular|10|Gill|0.35	Salmo salar	Intramuscular	10	Gill	0.35	9.78		195	Healthy	Enrofloxacin_formulation_unspecified	Single	Fish_biological_matrix	1.53	μg g⁻¹ wet weight
1461	Stoffregen et al. 1997 J Vet Pharmacol Ther 20:111-123 (Atlantic salmon enrofloxacin)	Stoffregen et al. 1997 J Vet Pharmacol Ther 20:111-123 (Atlantic salmon enrofloxacin)	Stoffregen et al. 1997 J Vet Pharmacol Ther 20:111-123 (Atlantic salmon enrofloxacin)|Salmo salar|Intramuscular|10|Brain|76.8	Salmo salar	Intramuscular	10	Brain	76.8	9.78		195	Healthy	Enrofloxacin_formulation_unspecified	Single	Fish_biological_matrix	0.722	μg g⁻¹ wet weight
1462	Stoffregen et al. 1997 J Vet Pharmacol Ther 20:111-123 (Atlantic salmon enrofloxacin)	Stoffregen et al. 1997 J Vet Pharmacol Ther 20:111-123 (Atlantic salmon enrofloxacin)	Stoffregen et al. 1997 J Vet Pharmacol Ther 20:111-123 (Atlantic salmon enrofloxacin)|Salmo salar|Oral|10|Plasma|12	Salmo salar	Oral	10	Plasma	12	9.78		195	Healthy	Enrofloxacin_formulation_unspecified	Single	Fish_plasma_serum	0.722	μg mL⁻¹
1463	Stoffregen et al. 1997 J Vet Pharmacol Ther 20:111-123 (Atlantic salmon enrofloxacin)	Stoffregen et al. 1997 J Vet Pharmacol Ther 20:111-123 (Atlantic salmon enrofloxacin)	Stoffregen et al. 1997 J Vet Pharmacol Ther 20:111-123 (Atlantic salmon enrofloxacin)|Salmo salar|Oral|10|Muscle|32	Salmo salar	Oral	10	Muscle	32	9.78		195	Healthy	Enrofloxacin_formulation_unspecified	Single	Fish_biological_matrix	1.96	μg g⁻¹ wet weight
1464	Stoffregen et al. 1997 J Vet Pharmacol Ther 20:111-123 (Atlantic salmon enrofloxacin)	Stoffregen et al. 1997 J Vet Pharmacol Ther 20:111-123 (Atlantic salmon enrofloxacin)	Stoffregen et al. 1997 J Vet Pharmacol Ther 20:111-123 (Atlantic salmon enrofloxacin)|Salmo salar|Oral|10|Skin|105.6	Salmo salar	Oral	10	Skin	105.6	9.78		195	Healthy	Enrofloxacin_formulation_unspecified	Single	Fish_biological_matrix	1.74	μg g⁻¹ wet weight
1465	Stoffregen et al. 1997 J Vet Pharmacol Ther 20:111-123 (Atlantic salmon enrofloxacin)	Stoffregen et al. 1997 J Vet Pharmacol Ther 20:111-123 (Atlantic salmon enrofloxacin)	Stoffregen et al. 1997 J Vet Pharmacol Ther 20:111-123 (Atlantic salmon enrofloxacin)|Salmo salar|Oral|10|Liver|9.75	Salmo salar	Oral	10	Liver	9.75	9.78		195	Healthy	Enrofloxacin_formulation_unspecified	Single	Fish_biological_matrix	2.87	μg g⁻¹ wet weight
1466	Stoffregen et al. 1997 J Vet Pharmacol Ther 20:111-123 (Atlantic salmon enrofloxacin)	Stoffregen et al. 1997 J Vet Pharmacol Ther 20:111-123 (Atlantic salmon enrofloxacin)	Stoffregen et al. 1997 J Vet Pharmacol Ther 20:111-123 (Atlantic salmon enrofloxacin)|Salmo salar|Oral|10|Kidney|105.6	Salmo salar	Oral	10	Kidney	105.6	9.78		195	Healthy	Enrofloxacin_formulation_unspecified	Single	Fish_biological_matrix	9.23	μg g⁻¹ wet weight
1467	Stoffregen et al. 1997 J Vet Pharmacol Ther 20:111-123 (Atlantic salmon enrofloxacin)	Stoffregen et al. 1997 J Vet Pharmacol Ther 20:111-123 (Atlantic salmon enrofloxacin)	Stoffregen et al. 1997 J Vet Pharmacol Ther 20:111-123 (Atlantic salmon enrofloxacin)|Salmo salar|Oral|10|Gill|0.32	Salmo salar	Oral	10	Gill	0.32	9.78		195	Healthy	Enrofloxacin_formulation_unspecified	Single	Fish_biological_matrix	5.04	μg g⁻¹ wet weight
1468	Stoffregen et al. 1997 J Vet Pharmacol Ther 20:111-123 (Atlantic salmon enrofloxacin)	Stoffregen et al. 1997 J Vet Pharmacol Ther 20:111-123 (Atlantic salmon enrofloxacin)	Stoffregen et al. 1997 J Vet Pharmacol Ther 20:111-123 (Atlantic salmon enrofloxacin)|Salmo salar|Oral|10|Brain|14.4	Salmo salar	Oral	10	Brain	14.4	9.78		195	Healthy	Enrofloxacin_formulation_unspecified	Single	Fish_biological_matrix	0.504	μg g⁻¹ wet weight
1469	Stoffregen et al. 1997 J Vet Pharmacol Ther 20:111-123 (Atlantic salmon enrofloxacin)	Stoffregen et al. 1997 J Vet Pharmacol Ther 20:111-123 (Atlantic salmon enrofloxacin)	Stoffregen et al. 1997 J Vet Pharmacol Ther 20:111-123 (Atlantic salmon enrofloxacin)|Salmo salar|Oral|5|Plasma|5.1	Salmo salar	Oral	5	Plasma	5.1	9.78		195	Healthy	Enrofloxacin_formulation_unspecified	Single	Fish_plasma_serum	1.2	μg mL⁻¹
1470	Stoffregen et al. 1997 J Vet Pharmacol Ther 20:111-123 (Atlantic salmon enrofloxacin)	Stoffregen et al. 1997 J Vet Pharmacol Ther 20:111-123 (Atlantic salmon enrofloxacin)	Stoffregen et al. 1997 J Vet Pharmacol Ther 20:111-123 (Atlantic salmon enrofloxacin)|Salmo salar|Oral|5|Muscle|40.8	Salmo salar	Oral	5	Muscle	40.8	9.78		195	Healthy	Enrofloxacin_formulation_unspecified	Single	Fish_biological_matrix	1.75	μg g⁻¹ wet weight
1471	Stoffregen et al. 1997 J Vet Pharmacol Ther 20:111-123 (Atlantic salmon enrofloxacin)	Stoffregen et al. 1997 J Vet Pharmacol Ther 20:111-123 (Atlantic salmon enrofloxacin)	Stoffregen et al. 1997 J Vet Pharmacol Ther 20:111-123 (Atlantic salmon enrofloxacin)|Salmo salar|Oral|5|Skin|110.4	Salmo salar	Oral	5	Skin	110.4	9.78		195	Healthy	Enrofloxacin_formulation_unspecified	Single	Fish_biological_matrix	1.03	μg g⁻¹ wet weight
1472	Stoffregen et al. 1997 J Vet Pharmacol Ther 20:111-123 (Atlantic salmon enrofloxacin)	Stoffregen et al. 1997 J Vet Pharmacol Ther 20:111-123 (Atlantic salmon enrofloxacin)	Stoffregen et al. 1997 J Vet Pharmacol Ther 20:111-123 (Atlantic salmon enrofloxacin)|Salmo salar|Oral|5|Liver|14.4	Salmo salar	Oral	5	Liver	14.4	9.78		195	Healthy	Enrofloxacin_formulation_unspecified	Single	Fish_biological_matrix	2.39	μg g⁻¹ wet weight
1473	Stoffregen et al. 1997 J Vet Pharmacol Ther 20:111-123 (Atlantic salmon enrofloxacin)	Stoffregen et al. 1997 J Vet Pharmacol Ther 20:111-123 (Atlantic salmon enrofloxacin)	Stoffregen et al. 1997 J Vet Pharmacol Ther 20:111-123 (Atlantic salmon enrofloxacin)|Salmo salar|Oral|5|Kidney|86.4	Salmo salar	Oral	5	Kidney	86.4	9.78		195	Healthy	Enrofloxacin_formulation_unspecified	Single	Fish_biological_matrix	5.7	μg g⁻¹ wet weight
1474	Stoffregen et al. 1997 J Vet Pharmacol Ther 20:111-123 (Atlantic salmon enrofloxacin)	Stoffregen et al. 1997 J Vet Pharmacol Ther 20:111-123 (Atlantic salmon enrofloxacin)	Stoffregen et al. 1997 J Vet Pharmacol Ther 20:111-123 (Atlantic salmon enrofloxacin)|Salmo salar|Oral|5|Gill|0.14	Salmo salar	Oral	5	Gill	0.14	9.78		195	Healthy	Enrofloxacin_formulation_unspecified	Single	Fish_biological_matrix	16.97	μg g⁻¹ wet weight
1475	Stoffregen et al. 1997 J Vet Pharmacol Ther 20:111-123 (Atlantic salmon enrofloxacin)	Stoffregen et al. 1997 J Vet Pharmacol Ther 20:111-123 (Atlantic salmon enrofloxacin)	Stoffregen et al. 1997 J Vet Pharmacol Ther 20:111-123 (Atlantic salmon enrofloxacin)|Salmo salar|Oral|5|Brain|7.2	Salmo salar	Oral	5	Brain	7.2	9.78		195	Healthy	Enrofloxacin_formulation_unspecified	Single	Fish_biological_matrix	0.648	μg g⁻¹ wet weight
1476	Xu et al. 2013 BMC Vet Res 9:126 (grass carp ENR PK/PD)	Xu et al. 2013 BMC Vet Res 9:126 (grass carp ENR PK/PD)	Xu et al. 2013 BMC Vet Res 9:126 (grass carp ENR PK/PD)|Ctenopharyngodon idella|Oral|30|Serum|0.5	Ctenopharyngodon idella	Oral	30	Serum	0.5	22		200	Infected_or_challenge_model	Enrofloxacin_formulation_unspecified	Single	Fish_plasma_serum	7.151	μg mL⁻¹
1477	Xu et al. 2013 BMC Vet Res 9:126 (grass carp ENR PK/PD)	Xu et al. 2013 BMC Vet Res 9:126 (grass carp ENR PK/PD)	Xu et al. 2013 BMC Vet Res 9:126 (grass carp ENR PK/PD)|Ctenopharyngodon idella|Oral|10|Serum|24	Ctenopharyngodon idella	Oral	10	Serum	24	22		200	Infected_or_challenge_model	Enrofloxacin_formulation_unspecified	Single	Fish_plasma_serum	0.801	μg mL⁻¹
1478	Xu et al. 2013 BMC Vet Res 9:126 (grass carp ENR PK/PD)	Xu et al. 2013 BMC Vet Res 9:126 (grass carp ENR PK/PD)	Xu et al. 2013 BMC Vet Res 9:126 (grass carp ENR PK/PD)|Ctenopharyngodon idella|Oral|20|Serum|24	Ctenopharyngodon idella	Oral	20	Serum	24	22		200	Infected_or_challenge_model	Enrofloxacin_formulation_unspecified	Single	Fish_plasma_serum	1.918	μg mL⁻¹
1479	Xu et al. 2013 BMC Vet Res 9:126 (grass carp ENR PK/PD)	Xu et al. 2013 BMC Vet Res 9:126 (grass carp ENR PK/PD)	Xu et al. 2013 BMC Vet Res 9:126 (grass carp ENR PK/PD)|Ctenopharyngodon idella|Oral|30|Serum|24	Ctenopharyngodon idella	Oral	30	Serum	24	22		200	Infected_or_challenge_model	Enrofloxacin_formulation_unspecified	Single	Fish_plasma_serum	2.953	μg mL⁻¹
1480	Shan et al. (PK/PD) | ENR vs A. hydrophila | crucian carp | Table 1	Shan et al. (PK/PD) | ENR vs A. hydrophila | crucian carp | Table 1	Shan et al. (PK/PD) | ENR vs A. hydrophila | crucian carp | Table 1|Carassius auratus gibelio|Oral|5|Plasma_or_serum|0.5	Carassius auratus gibelio	Oral	5	Plasma_or_serum	0.5	28			Healthy	Other	Single	Fish_plasma_serum	2.67	μg mL⁻¹
1481	Shan et al. (PK/PD) | ENR vs A. hydrophila | crucian carp | Table 1	Shan et al. (PK/PD) | ENR vs A. hydrophila | crucian carp | Table 1	Shan et al. (PK/PD) | ENR vs A. hydrophila | crucian carp | Table 1|Carassius auratus gibelio|Oral|10|Plasma_or_serum|0.5	Carassius auratus gibelio	Oral	10	Plasma_or_serum	0.5	28			Healthy	Other	Single	Fish_plasma_serum	3.47	μg mL⁻¹
1482	Shan et al. (PK/PD) | ENR vs A. hydrophila | crucian carp | Table 1	Shan et al. (PK/PD) | ENR vs A. hydrophila | crucian carp | Table 1	Shan et al. (PK/PD) | ENR vs A. hydrophila | crucian carp | Table 1|Carassius auratus gibelio|Oral|20|Plasma_or_serum|0.5	Carassius auratus gibelio	Oral	20	Plasma_or_serum	0.5	28			Healthy	Other	Single	Fish_plasma_serum	8.12	μg mL⁻¹
1483	Shan et al. (PK/PD) | ENR vs A. hydrophila | crucian carp | Table 1	Shan et al. (PK/PD) | ENR vs A. hydrophila | crucian carp | Table 1	Shan et al. (PK/PD) | ENR vs A. hydrophila | crucian carp | Table 1|Carassius auratus gibelio|Oral|40|Plasma_or_serum|1	Carassius auratus gibelio	Oral	40	Plasma_or_serum	1	28			Healthy	Other	Single	Fish_plasma_serum	16.74	μg mL⁻¹
1487	Fan et al. 2017 | healthy vs A. hydrophila-infected crucian carp | Table 1	Fan et al. 2017 | healthy vs A. hydrophila-infected crucian carp | Table 1	Fan et al. 2017 | healthy vs A. hydrophila-infected crucian carp | Table 1|Carassius auratus gibelio|Oral|10|Plasma|0.5	Carassius auratus gibelio	Oral	10	Plasma	0.5				Healthy	Other	Single	Fish_plasma_serum	3.55	μg mL⁻¹
1488	Fan et al. 2017 | healthy vs A. hydrophila-infected crucian carp | Table 1	Fan et al. 2017 | healthy vs A. hydrophila-infected crucian carp | Table 1	Fan et al. 2017 | healthy vs A. hydrophila-infected crucian carp | Table 1|Carassius auratus gibelio|Oral|10|Plasma|0.75	Carassius auratus gibelio	Oral	10	Plasma	0.75				Infected_or_challenge_model	Other	Single	Fish_plasma_serum	2.66	μg mL⁻¹
1489	Crucian carp tissue residue profiles | multiple oral doses 20 mg/kg x5 | Table 3/4	Crucian carp tissue residue profiles | multiple oral doses 20 mg/kg x5 | Table 3/4	Crucian carp tissue residue profiles | multiple oral doses 20 mg/kg x5 | Table 3/4|Carassius auratus gibelio|Oral|20|Plasma|99	Carassius auratus gibelio	Oral	20	Plasma	99	28			Healthy	Other	Repeated	Fish_plasma_serum	18.4	μg mL⁻¹
1490	Crucian carp tissue residue profiles | multiple oral doses 20 mg/kg x5 | Table 3/4	Crucian carp tissue residue profiles | multiple oral doses 20 mg/kg x5 | Table 3/4	Crucian carp tissue residue profiles | multiple oral doses 20 mg/kg x5 | Table 3/4|Carassius auratus gibelio|Oral|20|Muscle_skin|102	Carassius auratus gibelio	Oral	20	Muscle_skin	102	28			Healthy	Other	Repeated	Fish_biological_matrix	26.8	μg g⁻¹ wet weight
1491	Crucian carp tissue residue profiles | multiple oral doses 20 mg/kg x5 | Table 3/4	Crucian carp tissue residue profiles | multiple oral doses 20 mg/kg x5 | Table 3/4	Crucian carp tissue residue profiles | multiple oral doses 20 mg/kg x5 | Table 3/4|Carassius auratus gibelio|Oral|20|Liver|97	Carassius auratus gibelio	Oral	20	Liver	97	28			Healthy	Other	Repeated	Fish_biological_matrix	82.8	μg g⁻¹ wet weight
1492	Crucian carp tissue residue profiles | multiple oral doses 20 mg/kg x5 | Table 3/4	Crucian carp tissue residue profiles | multiple oral doses 20 mg/kg x5 | Table 3/4	Crucian carp tissue residue profiles | multiple oral doses 20 mg/kg x5 | Table 3/4|Carassius auratus gibelio|Oral|20|Kidney|97	Carassius auratus gibelio	Oral	20	Kidney	97	28			Healthy	Other	Repeated	Fish_biological_matrix	74.5	μg g⁻¹ wet weight
1493	Stoffregen et al. 1997 | juvenile Atlantic salmon | Table 1 (plasma Cmax/tmax)	Stoffregen et al. 1997 | juvenile Atlantic salmon | Table 1 (plasma Cmax/tmax)	Stoffregen et al. 1997 | juvenile Atlantic salmon | Table 1 (plasma Cmax/tmax)|Salmo salar|Other|10|Plasma|0.2	Salmo salar	Other	10	Plasma	0.2				Healthy	Other	Single	Fish_plasma_serum	5.09	μg mL⁻¹
1494	Stoffregen et al. 1997 | juvenile Atlantic salmon | Table 1 (plasma Cmax/tmax)	Stoffregen et al. 1997 | juvenile Atlantic salmon | Table 1 (plasma Cmax/tmax)	Stoffregen et al. 1997 | juvenile Atlantic salmon | Table 1 (plasma Cmax/tmax)|Salmo salar|Intraperitoneal|10|Plasma|0.37	Salmo salar	Intraperitoneal	10	Plasma	0.37				Healthy	Other	Single	Fish_plasma_serum	3.68	μg mL⁻¹
1495	Stoffregen et al. 1997 | juvenile Atlantic salmon | Table 1 (plasma Cmax/tmax)	Stoffregen et al. 1997 | juvenile Atlantic salmon | Table 1 (plasma Cmax/tmax)	Stoffregen et al. 1997 | juvenile Atlantic salmon | Table 1 (plasma Cmax/tmax)|Salmo salar|Intramuscular|10|Plasma|0.41	Salmo salar	Intramuscular	10	Plasma	0.41				Healthy	Other	Single	Fish_plasma_serum	1.14	μg mL⁻¹
1496	Stoffregen et al. 1997 | juvenile Atlantic salmon | Table 1 (plasma Cmax/tmax)	Stoffregen et al. 1997 | juvenile Atlantic salmon | Table 1 (plasma Cmax/tmax)	Stoffregen et al. 1997 | juvenile Atlantic salmon | Table 1 (plasma Cmax/tmax)|Salmo salar|Oral|10|Plasma|12	Salmo salar	Oral	10	Plasma	12				Healthy	Other	Single	Fish_plasma_serum	0.722	μg mL⁻¹
1497	Stoffregen et al. 1997 | juvenile Atlantic salmon | Table 1 (plasma Cmax/tmax)	Stoffregen et al. 1997 | juvenile Atlantic salmon | Table 1 (plasma Cmax/tmax)	Stoffregen et al. 1997 | juvenile Atlantic salmon | Table 1 (plasma Cmax/tmax)|Salmo salar|Oral|5|Plasma|5.1	Salmo salar	Oral	5	Plasma	5.1				Healthy	Other	Single	Fish_plasma_serum	1.2	μg mL⁻¹
1502	Fang et al. 2011 | allogynogenetic silver crucian carp | oral 10 mg/kg (double peak)	Fang et al. 2011 | allogynogenetic silver crucian carp | oral 10 mg/kg (double peak)	Fang et al. 2011 | allogynogenetic silver crucian carp | oral 10 mg/kg (double peak)|Carassius auratus gibelio|Oral|10|Plasma|2	Carassius auratus gibelio	Oral	10	Plasma	2	25			Healthy	Other	Single	Fish_plasma_serum	4.5	μg mL⁻¹
1503	Fang et al. 2011 | allogynogenetic silver crucian carp | oral 10 mg/kg (double peak)	Fang et al. 2011 | allogynogenetic silver crucian carp | oral 10 mg/kg (double peak)	Fang et al. 2011 | allogynogenetic silver crucian carp | oral 10 mg/kg (double peak)|Carassius auratus gibelio|Oral|10|Plasma|12	Carassius auratus gibelio	Oral	10	Plasma	12	25			Healthy	Other	Single	Fish_plasma_serum	4.06	μg mL⁻¹
1504	doi: 10.1111/j.1365-2885.1992.tb00987.x	10.1111/j.1365-2885.1992.tb00987.x	doi: 10.1111/j.1365-2885.1992.tb00987.x|Oncorhynchus mykiss|Intravenous|5|Serum|0	Oncorhynchus mykiss	Intravenous	5	Serum	0	15		63.5	Healthy	Enrofloxacin_formulation_unspecified	Single	Fish_plasma_serum	4.6	μg mL⁻¹
1505	doi: 10.1111/j.1365-2885.1992.tb00987.x	10.1111/j.1365-2885.1992.tb00987.x	doi: 10.1111/j.1365-2885.1992.tb00987.x|Oncorhynchus mykiss|Intravenous|10|Serum|0	Oncorhynchus mykiss	Intravenous	10	Serum	0	15		63.5	Healthy	Enrofloxacin_formulation_unspecified	Single	Fish_plasma_serum	6.92	μg mL⁻¹
1506	doi: 10.1111/j.1365-2885.1992.tb00987.x	10.1111/j.1365-2885.1992.tb00987.x	doi: 10.1111/j.1365-2885.1992.tb00987.x|Oncorhynchus mykiss|Oral|5|Serum|6	Oncorhynchus mykiss	Oral	5	Serum	6	15		63.5	Healthy	Other	Single	Fish_plasma_serum	0.945	μg mL⁻¹
1507	doi: 10.1111/j.1365-2885.1992.tb00987.x	10.1111/j.1365-2885.1992.tb00987.x	doi: 10.1111/j.1365-2885.1992.tb00987.x|Oncorhynchus mykiss|Oral|5|Serum|24	Oncorhynchus mykiss	Oral	5	Serum	24	15		63.5	Healthy	Other	Single	Fish_plasma_serum	0.632	μg mL⁻¹
1508	doi: 10.1111/j.1365-2885.1992.tb00987.x	10.1111/j.1365-2885.1992.tb00987.x	doi: 10.1111/j.1365-2885.1992.tb00987.x|Oncorhynchus mykiss|Oral|10|Serum|6	Oncorhynchus mykiss	Oral	10	Serum	6	10		63.5	Healthy	Other	Single	Fish_plasma_serum	0.554	μg mL⁻¹
1509	doi: 10.1111/j.1365-2885.1992.tb00987.x	10.1111/j.1365-2885.1992.tb00987.x	doi: 10.1111/j.1365-2885.1992.tb00987.x|Oncorhynchus mykiss|Oral|10|Serum|24	Oncorhynchus mykiss	Oral	10	Serum	24	10		63.5	Healthy	Other	Single	Fish_plasma_serum	0.35	μg mL⁻¹
1510	Kim2006 | Korean catfish | iv 10 mg/kg | C0=A+B	Kim2006 | Korean catfish | iv 10 mg/kg | C0=A+B	Kim2006 | Korean catfish | iv 10 mg/kg | C0=A+B|Korean catfish|Intravenous|10|Plasma|0	Korean catfish	Intravenous	10	Plasma	0	24.7	7.3	317.3	Healthy	Enrofloxacin_formulation_unspecified	Single	Fish_plasma_serum	19.52	μg mL⁻¹
1511	Kim2006 | Korean catfish | iv 10 mg/kg | 72h	Kim2006 | Korean catfish | iv 10 mg/kg | 72h	Kim2006 | Korean catfish | iv 10 mg/kg | 72h|Korean catfish|Intravenous|10|Plasma|72	Korean catfish	Intravenous	10	Plasma	72	24.7	7.3	317.3	Healthy	Enrofloxacin_formulation_unspecified	Single	Fish_plasma_serum	0.36	μg mL⁻¹
1512	Kim2006 | Korean catfish | po 10 mg/kg | ENR Cmax	Kim2006 | Korean catfish | po 10 mg/kg | ENR Cmax	Kim2006 | Korean catfish | po 10 mg/kg | ENR Cmax|Korean catfish|Oral|10|Plasma|3.44	Korean catfish	Oral	10	Plasma	3.44	24.7	7.3	317.3	Healthy	Other	Single	Fish_plasma_serum	1.02	μg mL⁻¹
1514	doi: 10.1111/jvp.12262	10.1111/jvp.12262	doi: 10.1111/jvp.12262|Channa argus|Intravenous|10|Plasma|0	Channa argus	Intravenous	10	Plasma	0	25		270	Healthy	Medicated_feed	Single	Fish_plasma_serum	10.26	μg mL⁻¹
1515	doi: 10.1111/jvp.12262	10.1111/jvp.12262	doi: 10.1111/jvp.12262|Channa argus|Oral|10|Plasma|3.31	Channa argus	Oral	10	Plasma	3.31	25		270	Healthy	Medicated_feed	Single	Fish_plasma_serum	1.86	μg mL⁻¹
1516	Aquaculture2021_736183 | Zhang2021 | multiple po 10 mg/kg q24h x5 | Plasma ENR Cmax	Aquaculture2021_736183 | Zhang2021 | multiple po 10 mg/kg q24h x5 | Plasma ENR Cmax	Aquaculture2021_736183 | Zhang2021 | multiple po 10 mg/kg q24h x5 | Plasma ENR Cmax|Channa argus|Oral|10|Plasma|3	Channa argus	Oral	10	Plasma	3	25	7.2	380	Healthy	Enrofloxacin_formulation_unspecified	Repeated	Fish_plasma_serum	7.1	μg mL⁻¹
1517	Aquaculture2021_736183 | Zhang2021 | multiple po 10 mg/kg q24h x5 | Muscle+skin ENR Cmax	Aquaculture2021_736183 | Zhang2021 | multiple po 10 mg/kg q24h x5 | Muscle+skin ENR Cmax	Aquaculture2021_736183 | Zhang2021 | multiple po 10 mg/kg q24h x5 | Muscle+skin ENR Cmax|Channa argus|Oral|10|Muscle_skin|6	Channa argus	Oral	10	Muscle_skin	6	25	7.2	380	Healthy	Other	Repeated	Fish_biological_matrix	5.35	μg g⁻¹ wet weight
1518	Aquaculture2021_736183 | Zhang2021 | multiple po 10 mg/kg q24h x5 | Liver ENR Cmax	Aquaculture2021_736183 | Zhang2021 | multiple po 10 mg/kg q24h x5 | Liver ENR Cmax	Aquaculture2021_736183 | Zhang2021 | multiple po 10 mg/kg q24h x5 | Liver ENR Cmax|Channa argus|Oral|10|Liver|6	Channa argus	Oral	10	Liver	6	25	7.2	380	Healthy	Other	Repeated	Fish_biological_matrix	29.83	μg g⁻¹ wet weight
1519	Aquaculture2021_736183 | Zhang2021 | multiple po 10 mg/kg q24h x5 | Kidney ENR Cmax	Aquaculture2021_736183 | Zhang2021 | multiple po 10 mg/kg q24h x5 | Kidney ENR Cmax	Aquaculture2021_736183 | Zhang2021 | multiple po 10 mg/kg q24h x5 | Kidney ENR Cmax|Channa argus|Oral|10|Kidney|6	Channa argus	Oral	10	Kidney	6	25	7.2	380	Healthy	Other	Repeated	Fish_biological_matrix	10.55	μg g⁻¹ wet weight
1520	Aquaculture2021_736183 | Zhang2021 | multiple po 10 mg/kg q24h x5 | Gill ENR Cmax	Aquaculture2021_736183 | Zhang2021 | multiple po 10 mg/kg q24h x5 | Gill ENR Cmax	Aquaculture2021_736183 | Zhang2021 | multiple po 10 mg/kg q24h x5 | Gill ENR Cmax|Channa argus|Oral|10|Gill|9	Channa argus	Oral	10	Gill	9	25	7.2	380	Healthy	Other	Repeated	Fish_biological_matrix	6.86	μg g⁻¹ wet weight
1526	doi: 10.1111/j.1365-2885.1992.tb00987.x	10.1111/j.1365-2885.1992.tb00987.x	doi: 10.1111/j.1365-2885.1992.tb00987.x|Oncorhynchus mykiss|Oral|5|Plasma_or_serum|6	Oncorhynchus mykiss	Oral	5	Plasma_or_serum	6	15			Healthy	Other	Single	Fish_plasma_serum	0.945	μg mL⁻¹
1527	doi: 10.1111/j.1365-2885.1992.tb00987.x	10.1111/j.1365-2885.1992.tb00987.x	doi: 10.1111/j.1365-2885.1992.tb00987.x|Oncorhynchus mykiss|Oral|10|Plasma_or_serum|8	Oncorhynchus mykiss	Oral	10	Plasma_or_serum	8	15			Healthy	Other	Single	Fish_plasma_serum	1.28	μg mL⁻¹
1528	doi: 10.1111/j.1365-2885.1992.tb00987.x	10.1111/j.1365-2885.1992.tb00987.x	doi: 10.1111/j.1365-2885.1992.tb00987.x|Oncorhynchus mykiss|Oral|50|Plasma_or_serum|8	Oncorhynchus mykiss	Oral	50	Plasma_or_serum	8	15			Healthy	Other	Single	Fish_plasma_serum	4.43	μg mL⁻¹
1529	doi: 10.1111/j.1365-2885.1992.tb00987.x	10.1111/j.1365-2885.1992.tb00987.x	doi: 10.1111/j.1365-2885.1992.tb00987.x|Oncorhynchus mykiss|Oral|5|Plasma_or_serum|24	Oncorhynchus mykiss	Oral	5	Plasma_or_serum	24	10			Healthy	Other	Single	Fish_plasma_serum	0.369	μg mL⁻¹
1530	doi: 10.1111/j.1365-2885.1992.tb00987.x	10.1111/j.1365-2885.1992.tb00987.x	doi: 10.1111/j.1365-2885.1992.tb00987.x|Oncorhynchus mykiss|Oral|10|Plasma_or_serum|6	Oncorhynchus mykiss	Oral	10	Plasma_or_serum	6	10			Healthy	Other	Single	Fish_plasma_serum	0.554	μg mL⁻¹
1531	doi: 10.1111/j.1365-2885.1992.tb00987.x	10.1111/j.1365-2885.1992.tb00987.x	doi: 10.1111/j.1365-2885.1992.tb00987.x|Oncorhynchus mykiss|Oral|50|Plasma_or_serum|6	Oncorhynchus mykiss	Oral	50	Plasma_or_serum	6	10			Healthy	Other	Single	Fish_plasma_serum	1.98	μg mL⁻¹
1532	Korean catfish PK (Kim et al., 2006) | oral 10mg/kg | ENR Cmax@Tmax	Korean catfish PK (Kim et al., 2006) | oral 10mg/kg | ENR Cmax@Tmax	Korean catfish PK (Kim et al., 2006) | oral 10mg/kg | ENR Cmax@Tmax|Korean catfish|Oral|10|Plasma|3.44	Korean catfish	Oral	10	Plasma	3.44	24.7	7.3	317.3	Healthy	Enrofloxacin_formulation_unspecified	Single	Fish_plasma_serum	1.02	μg mL⁻¹
1534	Snakehead PK (Fang et al., 2015) | oral 10mg/kg | ENR Cmax@Tmax	Snakehead PK (Fang et al., 2015) | oral 10mg/kg | ENR Cmax@Tmax	Snakehead PK (Fang et al., 2015) | oral 10mg/kg | ENR Cmax@Tmax|Channa argus|Oral|10|Plasma|3.31	Channa argus	Oral	10	Plasma	3.31	25		270	Healthy	Medicated_feed	Single	Fish_plasma_serum	1.86	μg mL⁻¹
1535	Aquaculture 533 (2021) 736183 | multi-dose oral 10mg/kg qd×5 | Plasma Cmax@Tmax	Aquaculture 533 (2021) 736183 | multi-dose oral 10mg/kg qd×5 | Plasma Cmax@Tmax	Aquaculture 533 (2021) 736183 | multi-dose oral 10mg/kg qd×5 | Plasma Cmax@Tmax|Channa argus|Oral|10|Plasma|3	Channa argus	Oral	10	Plasma	3	25	7.2	380	Healthy	Medicated_feed	Repeated	Fish_plasma_serum	7.1	μg mL⁻¹
1536	Aquaculture 533 (2021) 736183 | multi-dose oral 10mg/kg qd×5 | Muscle+skin Cmax@Tmax	Aquaculture 533 (2021) 736183 | multi-dose oral 10mg/kg qd×5 | Muscle+skin Cmax@Tmax	Aquaculture 533 (2021) 736183 | multi-dose oral 10mg/kg qd×5 | Muscle+skin Cmax@Tmax|Channa argus|Oral|10|Muscle_skin|6	Channa argus	Oral	10	Muscle_skin	6	25	7.2	380	Healthy	Other	Repeated	Fish_biological_matrix	5.35	μg g⁻¹ wet weight
1537	Aquaculture 533 (2021) 736183 | multi-dose oral 10mg/kg qd×5 | Liver Cmax@Tmax	Aquaculture 533 (2021) 736183 | multi-dose oral 10mg/kg qd×5 | Liver Cmax@Tmax	Aquaculture 533 (2021) 736183 | multi-dose oral 10mg/kg qd×5 | Liver Cmax@Tmax|Channa argus|Oral|10|Liver|6	Channa argus	Oral	10	Liver	6	25	7.2	380	Healthy	Enrofloxacin_formulation_unspecified	Repeated	Fish_biological_matrix	29.83	μg g⁻¹ wet weight
1539	Aquaculture 533 (2021) 736183 | multi-dose oral 10mg/kg qd×5 | Kidney Cmax@Tmax	Aquaculture 533 (2021) 736183 | multi-dose oral 10mg/kg qd×5 | Kidney Cmax@Tmax	Aquaculture 533 (2021) 736183 | multi-dose oral 10mg/kg qd×5 | Kidney Cmax@Tmax|Channa argus|Oral|10|Kidney|6	Channa argus	Oral	10	Kidney	6	25	7.2	380	Healthy	Other	Repeated	Fish_biological_matrix	10.55	μg g⁻¹ wet weight
1540	Aquaculture 533 (2021) 736183 | multi-dose oral 10mg/kg qd×5 | Gill ENR Cmax@Tmax	Aquaculture 533 (2021) 736183 | multi-dose oral 10mg/kg qd×5 | Gill ENR Cmax@Tmax	Aquaculture 533 (2021) 736183 | multi-dose oral 10mg/kg qd×5 | Gill ENR Cmax@Tmax|Channa argus|Oral|10|Gill|9	Channa argus	Oral	10	Gill	9	25	7.2	380	Healthy	Enrofloxacin_formulation_unspecified	Repeated	Fish_biological_matrix	6.86	μg g⁻¹ wet weight
1542	doi: 10.1111/jvp.12428	10.1111/jvp.12428	doi: 10.1111/jvp.12428|Carassius auratus gibelio|Intramuscular|10|Plasma|4.08	Carassius auratus gibelio	Intramuscular	10	Plasma	4.08	25		300	Healthy	Solution	Single	Fish_plasma_serum	2.29	μg mL⁻¹
1544	doi: 10.1111/jvp.12428	10.1111/jvp.12428	doi: 10.1111/jvp.12428|Carassius auratus gibelio|Oral|10|Plasma|0.68	Carassius auratus gibelio	Oral	10	Plasma	0.68	25		300	Healthy	Solution	Single	Fish_plasma_serum	3.24	μg mL⁻¹
1581	doi: 10.1007/s00343-012-1228-2	10.1007/s00343-012-1228-2	doi: 10.1007/s00343-012-1228-2|Scophthalmus maximus|Oral|10|Plasma|0.08	Scophthalmus maximus	Oral	10	Plasma	0.08	16		150	Healthy	Oral_solution	Single	Fish_plasma_serum	0.16	μg mL⁻¹
1582	doi: 10.1007/s00343-012-1228-2	10.1007/s00343-012-1228-2	doi: 10.1007/s00343-012-1228-2|Scophthalmus maximus|Oral|10|Plasma|0.25	Scophthalmus maximus	Oral	10	Plasma	0.25	16		150	Healthy	Oral_solution	Single	Fish_plasma_serum	0.67	μg mL⁻¹
1583	doi: 10.1007/s00343-012-1228-2	10.1007/s00343-012-1228-2	doi: 10.1007/s00343-012-1228-2|Scophthalmus maximus|Oral|10|Plasma|0.5	Scophthalmus maximus	Oral	10	Plasma	0.5	16		150	Healthy	Oral_solution	Single	Fish_plasma_serum	0.87	μg mL⁻¹
1584	doi: 10.1007/s00343-012-1228-2	10.1007/s00343-012-1228-2	doi: 10.1007/s00343-012-1228-2|Scophthalmus maximus|Oral|10|Plasma|1	Scophthalmus maximus	Oral	10	Plasma	1	16		150	Healthy	Oral_solution	Single	Fish_plasma_serum	2.45	μg mL⁻¹
1585	doi: 10.1007/s00343-012-1228-2	10.1007/s00343-012-1228-2	doi: 10.1007/s00343-012-1228-2|Scophthalmus maximus|Oral|10|Plasma|2	Scophthalmus maximus	Oral	10	Plasma	2	16		150	Healthy	Oral_solution	Single	Fish_plasma_serum	4.58	μg mL⁻¹
1586	doi: 10.1007/s00343-012-1228-2	10.1007/s00343-012-1228-2	doi: 10.1007/s00343-012-1228-2|Scophthalmus maximus|Oral|10|Plasma|4	Scophthalmus maximus	Oral	10	Plasma	4	16		150	Healthy	Oral_solution	Single	Fish_plasma_serum	5.54	μg mL⁻¹
1587	doi: 10.1007/s00343-012-1228-2	10.1007/s00343-012-1228-2	doi: 10.1007/s00343-012-1228-2|Scophthalmus maximus|Oral|10|Plasma|6	Scophthalmus maximus	Oral	10	Plasma	6	16		150	Healthy	Oral_solution	Single	Fish_plasma_serum	5.46	μg mL⁻¹
1588	doi: 10.1007/s00343-012-1228-2	10.1007/s00343-012-1228-2	doi: 10.1007/s00343-012-1228-2|Scophthalmus maximus|Oral|10|Plasma|8	Scophthalmus maximus	Oral	10	Plasma	8	16		150	Healthy	Oral_solution	Single	Fish_plasma_serum	5.18	μg mL⁻¹
1589	doi: 10.1007/s00343-012-1228-2	10.1007/s00343-012-1228-2	doi: 10.1007/s00343-012-1228-2|Scophthalmus maximus|Oral|10|Plasma|12	Scophthalmus maximus	Oral	10	Plasma	12	16		150	Healthy	Oral_solution	Single	Fish_plasma_serum	4.89	μg mL⁻¹
1590	doi: 10.1007/s00343-012-1228-2	10.1007/s00343-012-1228-2	doi: 10.1007/s00343-012-1228-2|Scophthalmus maximus|Oral|10|Plasma|16	Scophthalmus maximus	Oral	10	Plasma	16	16		150	Healthy	Oral_solution	Single	Fish_plasma_serum	4.88	μg mL⁻¹
1591	doi: 10.1007/s00343-012-1228-2	10.1007/s00343-012-1228-2	doi: 10.1007/s00343-012-1228-2|Scophthalmus maximus|Oral|10|Plasma|24	Scophthalmus maximus	Oral	10	Plasma	24	16		150	Healthy	Oral_solution	Single	Fish_plasma_serum	4	μg mL⁻¹
1592	doi: 10.1007/s00343-012-1228-2	10.1007/s00343-012-1228-2	doi: 10.1007/s00343-012-1228-2|Scophthalmus maximus|Oral|10|Plasma|36	Scophthalmus maximus	Oral	10	Plasma	36	16		150	Healthy	Oral_solution	Single	Fish_plasma_serum	2.98	μg mL⁻¹
1593	doi: 10.1007/s00343-012-1228-2	10.1007/s00343-012-1228-2	doi: 10.1007/s00343-012-1228-2|Scophthalmus maximus|Oral|10|Plasma|48	Scophthalmus maximus	Oral	10	Plasma	48	16		150	Healthy	Oral_solution	Single	Fish_plasma_serum	2.49	μg mL⁻¹
1594	doi: 10.1007/s00343-012-1228-2	10.1007/s00343-012-1228-2	doi: 10.1007/s00343-012-1228-2|Scophthalmus maximus|Oral|10|Plasma|72	Scophthalmus maximus	Oral	10	Plasma	72	16		150	Healthy	Oral_solution	Single	Fish_plasma_serum	2.6	μg mL⁻¹
1595	doi: 10.1007/s00343-012-1228-2	10.1007/s00343-012-1228-2	doi: 10.1007/s00343-012-1228-2|Scophthalmus maximus|Oral|10|Plasma|96	Scophthalmus maximus	Oral	10	Plasma	96	16		150	Healthy	Oral_solution	Single	Fish_plasma_serum	1.89	μg mL⁻¹
1596	doi: 10.1007/s00343-012-1228-2	10.1007/s00343-012-1228-2	doi: 10.1007/s00343-012-1228-2|Scophthalmus maximus|Oral|10|Muscle|0.08	Scophthalmus maximus	Oral	10	Muscle	0.08	16		150	Healthy	Oral_solution	Single	Fish_biological_matrix	0.02	μg g⁻¹ wet weight
1597	doi: 10.1007/s00343-012-1228-2	10.1007/s00343-012-1228-2	doi: 10.1007/s00343-012-1228-2|Scophthalmus maximus|Oral|10|Muscle|0.25	Scophthalmus maximus	Oral	10	Muscle	0.25	16		150	Healthy	Oral_solution	Single	Fish_biological_matrix	0.03	μg g⁻¹ wet weight
1598	doi: 10.1007/s00343-012-1228-2	10.1007/s00343-012-1228-2	doi: 10.1007/s00343-012-1228-2|Scophthalmus maximus|Oral|10|Muscle|0.5	Scophthalmus maximus	Oral	10	Muscle	0.5	16		150	Healthy	Oral_solution	Single	Fish_biological_matrix	0.15	μg g⁻¹ wet weight
1599	doi: 10.1007/s00343-012-1228-2	10.1007/s00343-012-1228-2	doi: 10.1007/s00343-012-1228-2|Scophthalmus maximus|Oral|10|Muscle|1	Scophthalmus maximus	Oral	10	Muscle	1	16		150	Healthy	Oral_solution	Single	Fish_biological_matrix	0.26	μg g⁻¹ wet weight
1600	doi: 10.1007/s00343-012-1228-2	10.1007/s00343-012-1228-2	doi: 10.1007/s00343-012-1228-2|Scophthalmus maximus|Oral|10|Muscle|2	Scophthalmus maximus	Oral	10	Muscle	2	16		150	Healthy	Oral_solution	Single	Fish_biological_matrix	2	μg g⁻¹ wet weight
1601	doi: 10.1007/s00343-012-1228-2	10.1007/s00343-012-1228-2	doi: 10.1007/s00343-012-1228-2|Scophthalmus maximus|Oral|10|Muscle|4	Scophthalmus maximus	Oral	10	Muscle	4	16		150	Healthy	Oral_solution	Single	Fish_biological_matrix	3.7	μg g⁻¹ wet weight
1602	doi: 10.1007/s00343-012-1228-2	10.1007/s00343-012-1228-2	doi: 10.1007/s00343-012-1228-2|Scophthalmus maximus|Oral|10|Muscle|6	Scophthalmus maximus	Oral	10	Muscle	6	16		150	Healthy	Oral_solution	Single	Fish_biological_matrix	4	μg g⁻¹ wet weight
1603	doi: 10.1007/s00343-012-1228-2	10.1007/s00343-012-1228-2	doi: 10.1007/s00343-012-1228-2|Scophthalmus maximus|Oral|10|Muscle|8	Scophthalmus maximus	Oral	10	Muscle	8	16		150	Healthy	Oral_solution	Single	Fish_biological_matrix	5.23	μg g⁻¹ wet weight
1604	doi: 10.1007/s00343-012-1228-2	10.1007/s00343-012-1228-2	doi: 10.1007/s00343-012-1228-2|Scophthalmus maximus|Oral|10|Muscle|12	Scophthalmus maximus	Oral	10	Muscle	12	16		150	Healthy	Oral_solution	Single	Fish_biological_matrix	5.56	μg g⁻¹ wet weight
1605	doi: 10.1007/s00343-012-1228-2	10.1007/s00343-012-1228-2	doi: 10.1007/s00343-012-1228-2|Scophthalmus maximus|Oral|10|Muscle|16	Scophthalmus maximus	Oral	10	Muscle	16	16		150	Healthy	Oral_solution	Single	Fish_biological_matrix	6.43	μg g⁻¹ wet weight
1606	doi: 10.1007/s00343-012-1228-2	10.1007/s00343-012-1228-2	doi: 10.1007/s00343-012-1228-2|Scophthalmus maximus|Oral|10|Muscle|24	Scophthalmus maximus	Oral	10	Muscle	24	16		150	Healthy	Oral_solution	Single	Fish_biological_matrix	3.6	μg g⁻¹ wet weight
1607	doi: 10.1007/s00343-012-1228-2	10.1007/s00343-012-1228-2	doi: 10.1007/s00343-012-1228-2|Scophthalmus maximus|Oral|10|Muscle|36	Scophthalmus maximus	Oral	10	Muscle	36	16		150	Healthy	Oral_solution	Single	Fish_biological_matrix	2.86	μg g⁻¹ wet weight
1608	doi: 10.1007/s00343-012-1228-2	10.1007/s00343-012-1228-2	doi: 10.1007/s00343-012-1228-2|Scophthalmus maximus|Oral|10|Muscle|48	Scophthalmus maximus	Oral	10	Muscle	48	16		150	Healthy	Oral_solution	Single	Fish_biological_matrix	2	μg g⁻¹ wet weight
1609	doi: 10.1007/s00343-012-1228-2	10.1007/s00343-012-1228-2	doi: 10.1007/s00343-012-1228-2|Scophthalmus maximus|Oral|10|Muscle|72	Scophthalmus maximus	Oral	10	Muscle	72	16		150	Healthy	Oral_solution	Single	Fish_biological_matrix	0.89	μg g⁻¹ wet weight
1610	doi: 10.1007/s00343-012-1228-2	10.1007/s00343-012-1228-2	doi: 10.1007/s00343-012-1228-2|Scophthalmus maximus|Oral|10|Muscle|96	Scophthalmus maximus	Oral	10	Muscle	96	16		150	Healthy	Oral_solution	Single	Fish_biological_matrix	0.31	μg g⁻¹ wet weight
1611	doi: 10.1007/s00343-012-1228-2	10.1007/s00343-012-1228-2	doi: 10.1007/s00343-012-1228-2|Scophthalmus maximus|Oral|10|Liver|0.08	Scophthalmus maximus	Oral	10	Liver	0.08	16		150	Healthy	Oral_solution	Single	Fish_biological_matrix	0.2	μg g⁻¹ wet weight
1612	doi: 10.1007/s00343-012-1228-2	10.1007/s00343-012-1228-2	doi: 10.1007/s00343-012-1228-2|Scophthalmus maximus|Oral|10|Liver|0.25	Scophthalmus maximus	Oral	10	Liver	0.25	16		150	Healthy	Oral_solution	Single	Fish_biological_matrix	0.35	μg g⁻¹ wet weight
1613	doi: 10.1007/s00343-012-1228-2	10.1007/s00343-012-1228-2	doi: 10.1007/s00343-012-1228-2|Scophthalmus maximus|Oral|10|Liver|0.5	Scophthalmus maximus	Oral	10	Liver	0.5	16		150	Healthy	Oral_solution	Single	Fish_biological_matrix	0.4	μg g⁻¹ wet weight
1614	doi: 10.1007/s00343-012-1228-2	10.1007/s00343-012-1228-2	doi: 10.1007/s00343-012-1228-2|Scophthalmus maximus|Oral|10|Liver|1	Scophthalmus maximus	Oral	10	Liver	1	16		150	Healthy	Oral_solution	Single	Fish_biological_matrix	3.11	μg g⁻¹ wet weight
1615	doi: 10.1007/s00343-012-1228-2	10.1007/s00343-012-1228-2	doi: 10.1007/s00343-012-1228-2|Scophthalmus maximus|Oral|10|Liver|2	Scophthalmus maximus	Oral	10	Liver	2	16		150	Healthy	Oral_solution	Single	Fish_biological_matrix	7.9	μg g⁻¹ wet weight
1616	doi: 10.1007/s00343-012-1228-2	10.1007/s00343-012-1228-2	doi: 10.1007/s00343-012-1228-2|Scophthalmus maximus|Oral|10|Liver|4	Scophthalmus maximus	Oral	10	Liver	4	16		150	Healthy	Oral_solution	Single	Fish_biological_matrix	8.97	μg g⁻¹ wet weight
1617	doi: 10.1007/s00343-012-1228-2	10.1007/s00343-012-1228-2	doi: 10.1007/s00343-012-1228-2|Scophthalmus maximus|Oral|10|Liver|6	Scophthalmus maximus	Oral	10	Liver	6	16		150	Healthy	Oral_solution	Single	Fish_biological_matrix	7.24	μg g⁻¹ wet weight
1618	doi: 10.1007/s00343-012-1228-2	10.1007/s00343-012-1228-2	doi: 10.1007/s00343-012-1228-2|Scophthalmus maximus|Oral|10|Liver|8	Scophthalmus maximus	Oral	10	Liver	8	16		150	Healthy	Oral_solution	Single	Fish_biological_matrix	6.09	μg g⁻¹ wet weight
1619	doi: 10.1007/s00343-012-1228-2	10.1007/s00343-012-1228-2	doi: 10.1007/s00343-012-1228-2|Scophthalmus maximus|Oral|10|Liver|12	Scophthalmus maximus	Oral	10	Liver	12	16		150	Healthy	Oral_solution	Single	Fish_biological_matrix	5.24	μg g⁻¹ wet weight
1620	doi: 10.1007/s00343-012-1228-2	10.1007/s00343-012-1228-2	doi: 10.1007/s00343-012-1228-2|Scophthalmus maximus|Oral|10|Liver|16	Scophthalmus maximus	Oral	10	Liver	16	16		150	Healthy	Oral_solution	Single	Fish_biological_matrix	4.89	μg g⁻¹ wet weight
1621	doi: 10.1007/s00343-012-1228-2	10.1007/s00343-012-1228-2	doi: 10.1007/s00343-012-1228-2|Scophthalmus maximus|Oral|10|Liver|24	Scophthalmus maximus	Oral	10	Liver	24	16		150	Healthy	Oral_solution	Single	Fish_biological_matrix	2.31	μg g⁻¹ wet weight
1622	doi: 10.1007/s00343-012-1228-2	10.1007/s00343-012-1228-2	doi: 10.1007/s00343-012-1228-2|Scophthalmus maximus|Oral|10|Liver|36	Scophthalmus maximus	Oral	10	Liver	36	16		150	Healthy	Oral_solution	Single	Fish_biological_matrix	1.46	μg g⁻¹ wet weight
1623	doi: 10.1007/s00343-012-1228-2	10.1007/s00343-012-1228-2	doi: 10.1007/s00343-012-1228-2|Scophthalmus maximus|Oral|10|Liver|48	Scophthalmus maximus	Oral	10	Liver	48	16		150	Healthy	Oral_solution	Single	Fish_biological_matrix	1.01	μg g⁻¹ wet weight
1624	doi: 10.1007/s00343-012-1228-2	10.1007/s00343-012-1228-2	doi: 10.1007/s00343-012-1228-2|Scophthalmus maximus|Oral|10|Liver|72	Scophthalmus maximus	Oral	10	Liver	72	16		150	Healthy	Oral_solution	Single	Fish_biological_matrix	0.6	μg g⁻¹ wet weight
1625	doi: 10.1007/s00343-012-1228-2	10.1007/s00343-012-1228-2	doi: 10.1007/s00343-012-1228-2|Scophthalmus maximus|Oral|10|Liver|96	Scophthalmus maximus	Oral	10	Liver	96	16		150	Healthy	Oral_solution	Single	Fish_biological_matrix	0.55	μg g⁻¹ wet weight
1626	doi: 10.1007/s00343-012-1228-2	10.1007/s00343-012-1228-2	doi: 10.1007/s00343-012-1228-2|Scophthalmus maximus|Oral|10|Kidney|0.08	Scophthalmus maximus	Oral	10	Kidney	0.08	16		150	Healthy	Oral_solution	Single	Fish_biological_matrix	0.11	μg g⁻¹ wet weight
1627	doi: 10.1007/s00343-012-1228-2	10.1007/s00343-012-1228-2	doi: 10.1007/s00343-012-1228-2|Scophthalmus maximus|Oral|10|Kidney|0.25	Scophthalmus maximus	Oral	10	Kidney	0.25	16		150	Healthy	Oral_solution	Single	Fish_biological_matrix	0.3	μg g⁻¹ wet weight
1628	doi: 10.1007/s00343-012-1228-2	10.1007/s00343-012-1228-2	doi: 10.1007/s00343-012-1228-2|Scophthalmus maximus|Oral|10|Kidney|0.5	Scophthalmus maximus	Oral	10	Kidney	0.5	16		150	Healthy	Oral_solution	Single	Fish_biological_matrix	1.49	μg g⁻¹ wet weight
1629	doi: 10.1007/s00343-012-1228-2	10.1007/s00343-012-1228-2	doi: 10.1007/s00343-012-1228-2|Scophthalmus maximus|Oral|10|Kidney|1	Scophthalmus maximus	Oral	10	Kidney	1	16		150	Healthy	Oral_solution	Single	Fish_biological_matrix	2.8	μg g⁻¹ wet weight
1630	doi: 10.1007/s00343-012-1228-2	10.1007/s00343-012-1228-2	doi: 10.1007/s00343-012-1228-2|Scophthalmus maximus|Oral|10|Kidney|2	Scophthalmus maximus	Oral	10	Kidney	2	16		150	Healthy	Oral_solution	Single	Fish_biological_matrix	6.03	μg g⁻¹ wet weight
1631	doi: 10.1007/s00343-012-1228-2	10.1007/s00343-012-1228-2	doi: 10.1007/s00343-012-1228-2|Scophthalmus maximus|Oral|10|Kidney|4	Scophthalmus maximus	Oral	10	Kidney	4	16		150	Healthy	Oral_solution	Single	Fish_biological_matrix	7.57	μg g⁻¹ wet weight
1632	doi: 10.1007/s00343-012-1228-2	10.1007/s00343-012-1228-2	doi: 10.1007/s00343-012-1228-2|Scophthalmus maximus|Oral|10|Kidney|6	Scophthalmus maximus	Oral	10	Kidney	6	16		150	Healthy	Oral_solution	Single	Fish_biological_matrix	8.01	μg g⁻¹ wet weight
1633	doi: 10.1007/s00343-012-1228-2	10.1007/s00343-012-1228-2	doi: 10.1007/s00343-012-1228-2|Scophthalmus maximus|Oral|10|Kidney|8	Scophthalmus maximus	Oral	10	Kidney	8	16		150	Healthy	Oral_solution	Single	Fish_biological_matrix	10.26	μg g⁻¹ wet weight
1634	doi: 10.1007/s00343-012-1228-2	10.1007/s00343-012-1228-2	doi: 10.1007/s00343-012-1228-2|Scophthalmus maximus|Oral|10|Kidney|12	Scophthalmus maximus	Oral	10	Kidney	12	16		150	Healthy	Oral_solution	Single	Fish_biological_matrix	11.99	μg g⁻¹ wet weight
1635	doi: 10.1007/s00343-012-1228-2	10.1007/s00343-012-1228-2	doi: 10.1007/s00343-012-1228-2|Scophthalmus maximus|Oral|10|Kidney|16	Scophthalmus maximus	Oral	10	Kidney	16	16		150	Healthy	Oral_solution	Single	Fish_biological_matrix	10.26	μg g⁻¹ wet weight
1636	doi: 10.1007/s00343-012-1228-2	10.1007/s00343-012-1228-2	doi: 10.1007/s00343-012-1228-2|Scophthalmus maximus|Oral|10|Kidney|24	Scophthalmus maximus	Oral	10	Kidney	24	16		150	Healthy	Oral_solution	Single	Fish_biological_matrix	6.9	μg g⁻¹ wet weight
1637	doi: 10.1007/s00343-012-1228-2	10.1007/s00343-012-1228-2	doi: 10.1007/s00343-012-1228-2|Scophthalmus maximus|Oral|10|Kidney|36	Scophthalmus maximus	Oral	10	Kidney	36	16		150	Healthy	Oral_solution	Single	Fish_biological_matrix	2.75	μg g⁻¹ wet weight
1638	doi: 10.1007/s00343-012-1228-2	10.1007/s00343-012-1228-2	doi: 10.1007/s00343-012-1228-2|Scophthalmus maximus|Oral|10|Kidney|48	Scophthalmus maximus	Oral	10	Kidney	48	16		150	Healthy	Oral_solution	Single	Fish_biological_matrix	1.98	μg g⁻¹ wet weight
1639	doi: 10.1007/s00343-012-1228-2	10.1007/s00343-012-1228-2	doi: 10.1007/s00343-012-1228-2|Scophthalmus maximus|Oral|10|Kidney|72	Scophthalmus maximus	Oral	10	Kidney	72	16		150	Healthy	Oral_solution	Single	Fish_biological_matrix	1.03	μg g⁻¹ wet weight
1640	doi: 10.1007/s00343-012-1228-2	10.1007/s00343-012-1228-2	doi: 10.1007/s00343-012-1228-2|Scophthalmus maximus|Oral|10|Kidney|96	Scophthalmus maximus	Oral	10	Kidney	96	16		150	Healthy	Oral_solution	Single	Fish_biological_matrix	0.57	μg g⁻¹ wet weight
1641	doi: 10.1007/s00343-012-1228-2	10.1007/s00343-012-1228-2	doi: 10.1007/s00343-012-1228-2|Scophthalmus maximus|Oral|10|Plasma|0.08	Scophthalmus maximus	Oral	10	Plasma	0.08	10		150	Healthy	Oral_solution	Single	Fish_plasma_serum	0.08	μg mL⁻¹
1642	doi: 10.1007/s00343-012-1228-2	10.1007/s00343-012-1228-2	doi: 10.1007/s00343-012-1228-2|Scophthalmus maximus|Oral|10|Plasma|0.25	Scophthalmus maximus	Oral	10	Plasma	0.25	10		150	Healthy	Oral_solution	Single	Fish_plasma_serum	0.26	μg mL⁻¹
1643	doi: 10.1007/s00343-012-1228-2	10.1007/s00343-012-1228-2	doi: 10.1007/s00343-012-1228-2|Scophthalmus maximus|Oral|10|Plasma|0.5	Scophthalmus maximus	Oral	10	Plasma	0.5	10		150	Healthy	Oral_solution	Single	Fish_plasma_serum	0.56	μg mL⁻¹
1644	doi: 10.1007/s00343-012-1228-2	10.1007/s00343-012-1228-2	doi: 10.1007/s00343-012-1228-2|Scophthalmus maximus|Oral|10|Plasma|1	Scophthalmus maximus	Oral	10	Plasma	1	10		150	Healthy	Oral_solution	Single	Fish_plasma_serum	1.04	μg mL⁻¹
1645	doi: 10.1007/s00343-012-1228-2	10.1007/s00343-012-1228-2	doi: 10.1007/s00343-012-1228-2|Scophthalmus maximus|Oral|10|Plasma|2	Scophthalmus maximus	Oral	10	Plasma	2	10		150	Healthy	Oral_solution	Single	Fish_plasma_serum	1.7	μg mL⁻¹
1646	doi: 10.1007/s00343-012-1228-2	10.1007/s00343-012-1228-2	doi: 10.1007/s00343-012-1228-2|Scophthalmus maximus|Oral|10|Plasma|4	Scophthalmus maximus	Oral	10	Plasma	4	10		150	Healthy	Oral_solution	Single	Fish_plasma_serum	3.66	μg mL⁻¹
1647	doi: 10.1007/s00343-012-1228-2	10.1007/s00343-012-1228-2	doi: 10.1007/s00343-012-1228-2|Scophthalmus maximus|Oral|10|Plasma|6	Scophthalmus maximus	Oral	10	Plasma	6	10		150	Healthy	Oral_solution	Single	Fish_plasma_serum	3.96	μg mL⁻¹
1648	doi: 10.1007/s00343-012-1228-2	10.1007/s00343-012-1228-2	doi: 10.1007/s00343-012-1228-2|Scophthalmus maximus|Oral|10|Plasma|8	Scophthalmus maximus	Oral	10	Plasma	8	10		150	Healthy	Oral_solution	Single	Fish_plasma_serum	3.35	μg mL⁻¹
1649	doi: 10.1007/s00343-012-1228-2	10.1007/s00343-012-1228-2	doi: 10.1007/s00343-012-1228-2|Scophthalmus maximus|Oral|10|Plasma|12	Scophthalmus maximus	Oral	10	Plasma	12	10		150	Healthy	Oral_solution	Single	Fish_plasma_serum	2.96	μg mL⁻¹
1650	doi: 10.1007/s00343-012-1228-2	10.1007/s00343-012-1228-2	doi: 10.1007/s00343-012-1228-2|Scophthalmus maximus|Oral|10|Plasma|16	Scophthalmus maximus	Oral	10	Plasma	16	10		150	Healthy	Oral_solution	Single	Fish_plasma_serum	3.04	μg mL⁻¹
1651	doi: 10.1007/s00343-012-1228-2	10.1007/s00343-012-1228-2	doi: 10.1007/s00343-012-1228-2|Scophthalmus maximus|Oral|10|Plasma|24	Scophthalmus maximus	Oral	10	Plasma	24	10		150	Healthy	Oral_solution	Single	Fish_plasma_serum	2.88	μg mL⁻¹
1652	doi: 10.1007/s00343-012-1228-2	10.1007/s00343-012-1228-2	doi: 10.1007/s00343-012-1228-2|Scophthalmus maximus|Oral|10|Plasma|36	Scophthalmus maximus	Oral	10	Plasma	36	10		150	Healthy	Oral_solution	Single	Fish_plasma_serum	2.24	μg mL⁻¹
1653	doi: 10.1007/s00343-012-1228-2	10.1007/s00343-012-1228-2	doi: 10.1007/s00343-012-1228-2|Scophthalmus maximus|Oral|10|Plasma|48	Scophthalmus maximus	Oral	10	Plasma	48	10		150	Healthy	Oral_solution	Single	Fish_plasma_serum	2.03	μg mL⁻¹
1654	doi: 10.1007/s00343-012-1228-2	10.1007/s00343-012-1228-2	doi: 10.1007/s00343-012-1228-2|Scophthalmus maximus|Oral|10|Plasma|72	Scophthalmus maximus	Oral	10	Plasma	72	10		150	Healthy	Oral_solution	Single	Fish_plasma_serum	1.89	μg mL⁻¹
1655	doi: 10.1007/s00343-012-1228-2	10.1007/s00343-012-1228-2	doi: 10.1007/s00343-012-1228-2|Scophthalmus maximus|Oral|10|Plasma|96	Scophthalmus maximus	Oral	10	Plasma	96	10		150	Healthy	Oral_solution	Single	Fish_plasma_serum	1.67	μg mL⁻¹
1656	doi: 10.1007/s00343-012-1228-2	10.1007/s00343-012-1228-2	doi: 10.1007/s00343-012-1228-2|Scophthalmus maximus|Oral|10|Muscle|0.08	Scophthalmus maximus	Oral	10	Muscle	0.08	10		150	Healthy	Oral_solution	Single	Fish_biological_matrix	0.01	μg g⁻¹ wet weight
1657	doi: 10.1007/s00343-012-1228-2	10.1007/s00343-012-1228-2	doi: 10.1007/s00343-012-1228-2|Scophthalmus maximus|Oral|10|Muscle|0.25	Scophthalmus maximus	Oral	10	Muscle	0.25	10		150	Healthy	Oral_solution	Single	Fish_biological_matrix	0.02	μg g⁻¹ wet weight
1658	doi: 10.1007/s00343-012-1228-2	10.1007/s00343-012-1228-2	doi: 10.1007/s00343-012-1228-2|Scophthalmus maximus|Oral|10|Muscle|0.5	Scophthalmus maximus	Oral	10	Muscle	0.5	10		150	Healthy	Oral_solution	Single	Fish_biological_matrix	0.02	μg g⁻¹ wet weight
1659	doi: 10.1007/s00343-012-1228-2	10.1007/s00343-012-1228-2	doi: 10.1007/s00343-012-1228-2|Scophthalmus maximus|Oral|10|Muscle|1	Scophthalmus maximus	Oral	10	Muscle	1	10		150	Healthy	Oral_solution	Single	Fish_biological_matrix	0.03	μg g⁻¹ wet weight
1660	doi: 10.1007/s00343-012-1228-2	10.1007/s00343-012-1228-2	doi: 10.1007/s00343-012-1228-2|Scophthalmus maximus|Oral|10|Muscle|2	Scophthalmus maximus	Oral	10	Muscle	2	10		150	Healthy	Oral_solution	Single	Fish_biological_matrix	0.39	μg g⁻¹ wet weight
1661	doi: 10.1007/s00343-012-1228-2	10.1007/s00343-012-1228-2	doi: 10.1007/s00343-012-1228-2|Scophthalmus maximus|Oral|10|Muscle|4	Scophthalmus maximus	Oral	10	Muscle	4	10		150	Healthy	Oral_solution	Single	Fish_biological_matrix	0.41	μg g⁻¹ wet weight
1662	doi: 10.1007/s00343-012-1228-2	10.1007/s00343-012-1228-2	doi: 10.1007/s00343-012-1228-2|Scophthalmus maximus|Oral|10|Muscle|6	Scophthalmus maximus	Oral	10	Muscle	6	10		150	Healthy	Oral_solution	Single	Fish_biological_matrix	1.83	μg g⁻¹ wet weight
1663	doi: 10.1007/s00343-012-1228-2	10.1007/s00343-012-1228-2	doi: 10.1007/s00343-012-1228-2|Scophthalmus maximus|Oral|10|Muscle|8	Scophthalmus maximus	Oral	10	Muscle	8	10		150	Healthy	Oral_solution	Single	Fish_biological_matrix	3.07	μg g⁻¹ wet weight
1664	doi: 10.1007/s00343-012-1228-2	10.1007/s00343-012-1228-2	doi: 10.1007/s00343-012-1228-2|Scophthalmus maximus|Oral|10|Muscle|12	Scophthalmus maximus	Oral	10	Muscle	12	10		150	Healthy	Oral_solution	Single	Fish_biological_matrix	3.42	μg g⁻¹ wet weight
1665	doi: 10.1007/s00343-012-1228-2	10.1007/s00343-012-1228-2	doi: 10.1007/s00343-012-1228-2|Scophthalmus maximus|Oral|10|Muscle|16	Scophthalmus maximus	Oral	10	Muscle	16	10		150	Healthy	Oral_solution	Single	Fish_biological_matrix	2.99	μg g⁻¹ wet weight
1666	doi: 10.1007/s00343-012-1228-2	10.1007/s00343-012-1228-2	doi: 10.1007/s00343-012-1228-2|Scophthalmus maximus|Oral|10|Muscle|24	Scophthalmus maximus	Oral	10	Muscle	24	10		150	Healthy	Oral_solution	Single	Fish_biological_matrix	2.69	μg g⁻¹ wet weight
1667	doi: 10.1007/s00343-012-1228-2	10.1007/s00343-012-1228-2	doi: 10.1007/s00343-012-1228-2|Scophthalmus maximus|Oral|10|Muscle|36	Scophthalmus maximus	Oral	10	Muscle	36	10		150	Healthy	Oral_solution	Single	Fish_biological_matrix	2.3	μg g⁻¹ wet weight
1668	doi: 10.1007/s00343-012-1228-2	10.1007/s00343-012-1228-2	doi: 10.1007/s00343-012-1228-2|Scophthalmus maximus|Oral|10|Muscle|48	Scophthalmus maximus	Oral	10	Muscle	48	10		150	Healthy	Oral_solution	Single	Fish_biological_matrix	1.72	μg g⁻¹ wet weight
1669	doi: 10.1007/s00343-012-1228-2	10.1007/s00343-012-1228-2	doi: 10.1007/s00343-012-1228-2|Scophthalmus maximus|Oral|10|Muscle|72	Scophthalmus maximus	Oral	10	Muscle	72	10		150	Healthy	Oral_solution	Single	Fish_biological_matrix	1.13	μg g⁻¹ wet weight
1670	doi: 10.1007/s00343-012-1228-2	10.1007/s00343-012-1228-2	doi: 10.1007/s00343-012-1228-2|Scophthalmus maximus|Oral|10|Muscle|96	Scophthalmus maximus	Oral	10	Muscle	96	10		150	Healthy	Oral_solution	Single	Fish_biological_matrix	0.84	μg g⁻¹ wet weight
1671	doi: 10.1007/s00343-012-1228-2	10.1007/s00343-012-1228-2	doi: 10.1007/s00343-012-1228-2|Scophthalmus maximus|Oral|10|Liver|0.08	Scophthalmus maximus	Oral	10	Liver	0.08	10		150	Healthy	Oral_solution	Single	Fish_biological_matrix	0.03	μg g⁻¹ wet weight
1672	doi: 10.1007/s00343-012-1228-2	10.1007/s00343-012-1228-2	doi: 10.1007/s00343-012-1228-2|Scophthalmus maximus|Oral|10|Liver|0.25	Scophthalmus maximus	Oral	10	Liver	0.25	10		150	Healthy	Oral_solution	Single	Fish_biological_matrix	0.07	μg g⁻¹ wet weight
1673	doi: 10.1007/s00343-012-1228-2	10.1007/s00343-012-1228-2	doi: 10.1007/s00343-012-1228-2|Scophthalmus maximus|Oral|10|Liver|0.5	Scophthalmus maximus	Oral	10	Liver	0.5	10		150	Healthy	Oral_solution	Single	Fish_biological_matrix	0.22	μg g⁻¹ wet weight
1674	doi: 10.1007/s00343-012-1228-2	10.1007/s00343-012-1228-2	doi: 10.1007/s00343-012-1228-2|Scophthalmus maximus|Oral|10|Liver|1	Scophthalmus maximus	Oral	10	Liver	1	10		150	Healthy	Oral_solution	Single	Fish_biological_matrix	0.46	μg g⁻¹ wet weight
1675	doi: 10.1007/s00343-012-1228-2	10.1007/s00343-012-1228-2	doi: 10.1007/s00343-012-1228-2|Scophthalmus maximus|Oral|10|Liver|2	Scophthalmus maximus	Oral	10	Liver	2	10		150	Healthy	Oral_solution	Single	Fish_biological_matrix	3.86	μg g⁻¹ wet weight
1676	doi: 10.1007/s00343-012-1228-2	10.1007/s00343-012-1228-2	doi: 10.1007/s00343-012-1228-2|Scophthalmus maximus|Oral|10|Liver|4	Scophthalmus maximus	Oral	10	Liver	4	10		150	Healthy	Oral_solution	Single	Fish_biological_matrix	5.54	μg g⁻¹ wet weight
1677	doi: 10.1007/s00343-012-1228-2	10.1007/s00343-012-1228-2	doi: 10.1007/s00343-012-1228-2|Scophthalmus maximus|Oral|10|Liver|6	Scophthalmus maximus	Oral	10	Liver	6	10		150	Healthy	Oral_solution	Single	Fish_biological_matrix	7.14	μg g⁻¹ wet weight
1678	doi: 10.1007/s00343-012-1228-2	10.1007/s00343-012-1228-2	doi: 10.1007/s00343-012-1228-2|Scophthalmus maximus|Oral|10|Liver|8	Scophthalmus maximus	Oral	10	Liver	8	10		150	Healthy	Oral_solution	Single	Fish_biological_matrix	6.68	μg g⁻¹ wet weight
1679	doi: 10.1007/s00343-012-1228-2	10.1007/s00343-012-1228-2	doi: 10.1007/s00343-012-1228-2|Scophthalmus maximus|Oral|10|Liver|12	Scophthalmus maximus	Oral	10	Liver	12	10		150	Healthy	Oral_solution	Single	Fish_biological_matrix	5.81	μg g⁻¹ wet weight
1680	doi: 10.1007/s00343-012-1228-2	10.1007/s00343-012-1228-2	doi: 10.1007/s00343-012-1228-2|Scophthalmus maximus|Oral|10|Liver|16	Scophthalmus maximus	Oral	10	Liver	16	10		150	Healthy	Oral_solution	Single	Fish_biological_matrix	3.47	μg g⁻¹ wet weight
1681	doi: 10.1007/s00343-012-1228-2	10.1007/s00343-012-1228-2	doi: 10.1007/s00343-012-1228-2|Scophthalmus maximus|Oral|10|Liver|24	Scophthalmus maximus	Oral	10	Liver	24	10		150	Healthy	Oral_solution	Single	Fish_biological_matrix	2.02	μg g⁻¹ wet weight
1682	doi: 10.1007/s00343-012-1228-2	10.1007/s00343-012-1228-2	doi: 10.1007/s00343-012-1228-2|Scophthalmus maximus|Oral|10|Liver|36	Scophthalmus maximus	Oral	10	Liver	36	10		150	Healthy	Oral_solution	Single	Fish_biological_matrix	1.8	μg g⁻¹ wet weight
1683	doi: 10.1007/s00343-012-1228-2	10.1007/s00343-012-1228-2	doi: 10.1007/s00343-012-1228-2|Scophthalmus maximus|Oral|10|Liver|48	Scophthalmus maximus	Oral	10	Liver	48	10		150	Healthy	Oral_solution	Single	Fish_biological_matrix	1.42	μg g⁻¹ wet weight
1684	doi: 10.1007/s00343-012-1228-2	10.1007/s00343-012-1228-2	doi: 10.1007/s00343-012-1228-2|Scophthalmus maximus|Oral|10|Liver|72	Scophthalmus maximus	Oral	10	Liver	72	10		150	Healthy	Oral_solution	Single	Fish_biological_matrix	1.12	μg g⁻¹ wet weight
1685	doi: 10.1007/s00343-012-1228-2	10.1007/s00343-012-1228-2	doi: 10.1007/s00343-012-1228-2|Scophthalmus maximus|Oral|10|Liver|96	Scophthalmus maximus	Oral	10	Liver	96	10		150	Healthy	Oral_solution	Single	Fish_biological_matrix	0.79	μg g⁻¹ wet weight
1686	doi: 10.1007/s00343-012-1228-2	10.1007/s00343-012-1228-2	doi: 10.1007/s00343-012-1228-2|Scophthalmus maximus|Oral|10|Kidney|0.08	Scophthalmus maximus	Oral	10	Kidney	0.08	10		150	Healthy	Oral_solution	Single	Fish_biological_matrix	0.05	μg g⁻¹ wet weight
1687	doi: 10.1007/s00343-012-1228-2	10.1007/s00343-012-1228-2	doi: 10.1007/s00343-012-1228-2|Scophthalmus maximus|Oral|10|Kidney|0.25	Scophthalmus maximus	Oral	10	Kidney	0.25	10		150	Healthy	Oral_solution	Single	Fish_biological_matrix	0.08	μg g⁻¹ wet weight
1688	doi: 10.1007/s00343-012-1228-2	10.1007/s00343-012-1228-2	doi: 10.1007/s00343-012-1228-2|Scophthalmus maximus|Oral|10|Kidney|0.5	Scophthalmus maximus	Oral	10	Kidney	0.5	10		150	Healthy	Oral_solution	Single	Fish_biological_matrix	0.16	μg g⁻¹ wet weight
1689	doi: 10.1007/s00343-012-1228-2	10.1007/s00343-012-1228-2	doi: 10.1007/s00343-012-1228-2|Scophthalmus maximus|Oral|10|Kidney|1	Scophthalmus maximus	Oral	10	Kidney	1	10		150	Healthy	Oral_solution	Single	Fish_biological_matrix	0.28	μg g⁻¹ wet weight
1690	doi: 10.1007/s00343-012-1228-2	10.1007/s00343-012-1228-2	doi: 10.1007/s00343-012-1228-2|Scophthalmus maximus|Oral|10|Kidney|2	Scophthalmus maximus	Oral	10	Kidney	2	10		150	Healthy	Oral_solution	Single	Fish_biological_matrix	0.74	μg g⁻¹ wet weight
1691	doi: 10.1007/s00343-012-1228-2	10.1007/s00343-012-1228-2	doi: 10.1007/s00343-012-1228-2|Scophthalmus maximus|Oral|10|Kidney|4	Scophthalmus maximus	Oral	10	Kidney	4	10		150	Healthy	Oral_solution	Single	Fish_biological_matrix	1.58	μg g⁻¹ wet weight
1692	doi: 10.1007/s00343-012-1228-2	10.1007/s00343-012-1228-2	doi: 10.1007/s00343-012-1228-2|Scophthalmus maximus|Oral|10|Kidney|6	Scophthalmus maximus	Oral	10	Kidney	6	10		150	Healthy	Oral_solution	Single	Fish_biological_matrix	4.87	μg g⁻¹ wet weight
1693	doi: 10.1007/s00343-012-1228-2	10.1007/s00343-012-1228-2	doi: 10.1007/s00343-012-1228-2|Scophthalmus maximus|Oral|10|Kidney|8	Scophthalmus maximus	Oral	10	Kidney	8	10		150	Healthy	Oral_solution	Single	Fish_biological_matrix	7.02	μg g⁻¹ wet weight
1694	doi: 10.1007/s00343-012-1228-2	10.1007/s00343-012-1228-2	doi: 10.1007/s00343-012-1228-2|Scophthalmus maximus|Oral|10|Kidney|12	Scophthalmus maximus	Oral	10	Kidney	12	10		150	Healthy	Oral_solution	Single	Fish_biological_matrix	6.69	μg g⁻¹ wet weight
1695	doi: 10.1007/s00343-012-1228-2	10.1007/s00343-012-1228-2	doi: 10.1007/s00343-012-1228-2|Scophthalmus maximus|Oral|10|Kidney|16	Scophthalmus maximus	Oral	10	Kidney	16	10		150	Healthy	Oral_solution	Single	Fish_biological_matrix	5.39	μg g⁻¹ wet weight
1696	doi: 10.1007/s00343-012-1228-2	10.1007/s00343-012-1228-2	doi: 10.1007/s00343-012-1228-2|Scophthalmus maximus|Oral|10|Kidney|24	Scophthalmus maximus	Oral	10	Kidney	24	10		150	Healthy	Oral_solution	Single	Fish_biological_matrix	3.75	μg g⁻¹ wet weight
1697	doi: 10.1007/s00343-012-1228-2	10.1007/s00343-012-1228-2	doi: 10.1007/s00343-012-1228-2|Scophthalmus maximus|Oral|10|Kidney|36	Scophthalmus maximus	Oral	10	Kidney	36	10		150	Healthy	Oral_solution	Single	Fish_biological_matrix	3.25	μg g⁻¹ wet weight
1698	doi: 10.1007/s00343-012-1228-2	10.1007/s00343-012-1228-2	doi: 10.1007/s00343-012-1228-2|Scophthalmus maximus|Oral|10|Kidney|48	Scophthalmus maximus	Oral	10	Kidney	48	10		150	Healthy	Oral_solution	Single	Fish_biological_matrix	1.87	μg g⁻¹ wet weight
1699	doi: 10.1007/s00343-012-1228-2	10.1007/s00343-012-1228-2	doi: 10.1007/s00343-012-1228-2|Scophthalmus maximus|Oral|10|Kidney|72	Scophthalmus maximus	Oral	10	Kidney	72	10		150	Healthy	Oral_solution	Single	Fish_biological_matrix	1.89	μg g⁻¹ wet weight
1700	doi: 10.1007/s00343-012-1228-2	10.1007/s00343-012-1228-2	doi: 10.1007/s00343-012-1228-2|Scophthalmus maximus|Oral|10|Kidney|96	Scophthalmus maximus	Oral	10	Kidney	96	10		150	Healthy	Oral_solution	Single	Fish_biological_matrix	0.93	μg g⁻¹ wet weight
1785	doi: 10.1007/s10695-015-0141-y	10.1007/s10695-015-0141-y	doi: 10.1007/s10695-015-0141-y|Carassius auratus gibelio|Oral|10|Plasma|3	Carassius auratus gibelio	Oral	10	Plasma	3	25		100	Healthy	Other	Single	Fish_plasma_serum	0.79	μg mL⁻¹
1842	doi: 10.1016/j.aquaculture.2005.10.030	10.1016/j.aquaculture.2005.10.030	doi: 10.1016/j.aquaculture.2005.10.030|Oreochromis niloticus|Oral|50|Muscle|0	Oreochromis niloticus	Oral	50	Muscle	0	27		200	Healthy	Medicated_feed	Repeated	Fish_biological_matrix	3.61	μg g⁻¹ wet weight
1843	doi: 10.1016/j.aquaculture.2005.10.030	10.1016/j.aquaculture.2005.10.030	doi: 10.1016/j.aquaculture.2005.10.030|Oreochromis niloticus|Oral|50|Liver|0	Oreochromis niloticus	Oral	50	Liver	0	27		200	Healthy	Medicated_feed	Repeated	Fish_biological_matrix	5.96	μg g⁻¹ wet weight
1844	doi: 10.1016/j.aquaculture.2005.10.030	10.1016/j.aquaculture.2005.10.030	doi: 10.1016/j.aquaculture.2005.10.030|Oreochromis niloticus|Oral|50|Plasma|0	Oreochromis niloticus	Oral	50	Plasma	0	27		200	Healthy	Medicated_feed	Repeated	Fish_plasma_serum	1.25	μg mL⁻¹
1892	doi: 10.1016/j.aquaculture.2014.12.032_pond1	10.1016/j.aquaculture.2014.12.032_pond1	doi: 10.1016/j.aquaculture.2014.12.032_pond1|Pangasianodon hypophthalmus|Oral|10|Muscle_skin|24	Pangasianodon hypophthalmus	Oral	10	Muscle_skin	24	29.4	6.8	33.5	Unknown	Medicated_feed	Repeated	Fish_biological_matrix	11.042	μg g⁻¹ wet weight
1893	doi: 10.1016/j.aquaculture.2014.12.032_pond1	10.1016/j.aquaculture.2014.12.032_pond1	doi: 10.1016/j.aquaculture.2014.12.032_pond1|Pangasianodon hypophthalmus|Oral|10|Muscle_skin|120	Pangasianodon hypophthalmus	Oral	10	Muscle_skin	120	29.4	6.8	33.5	Unknown	Medicated_feed	Repeated	Fish_biological_matrix	3.461	μg g⁻¹ wet weight
1894	doi: 10.1016/j.aquaculture.2014.12.032_pond1	10.1016/j.aquaculture.2014.12.032_pond1	doi: 10.1016/j.aquaculture.2014.12.032_pond1|Pangasianodon hypophthalmus|Oral|10|Muscle_skin|1080	Pangasianodon hypophthalmus	Oral	10	Muscle_skin	1080	29.4	6.8	33.5	Unknown	Medicated_feed	Repeated	Fish_biological_matrix	0.0301	μg g⁻¹ wet weight
1895	doi: 10.1016/j.aquaculture.2014.12.032_pond2	10.1016/j.aquaculture.2014.12.032_pond2	doi: 10.1016/j.aquaculture.2014.12.032_pond2|Pangasianodon hypophthalmus|Oral|10|Muscle_skin|24	Pangasianodon hypophthalmus	Oral	10	Muscle_skin	24	29.9	6.7	60.2	Unknown	Medicated_feed	Repeated	Fish_biological_matrix	1.817	μg g⁻¹ wet weight
1896	doi: 10.1016/j.aquaculture.2014.12.032_pond2	10.1016/j.aquaculture.2014.12.032_pond2	doi: 10.1016/j.aquaculture.2014.12.032_pond2|Pangasianodon hypophthalmus|Oral|10|Muscle_skin|120	Pangasianodon hypophthalmus	Oral	10	Muscle_skin	120	29.9	6.7	60.2	Unknown	Medicated_feed	Repeated	Fish_biological_matrix	0.63	μg g⁻¹ wet weight
1897	doi: 10.1016/j.aquaculture.2014.12.032_pond3	10.1016/j.aquaculture.2014.12.032_pond3	doi: 10.1016/j.aquaculture.2014.12.032_pond3|Pangasianodon hypophthalmus|Oral|10|Muscle_skin|24	Pangasianodon hypophthalmus	Oral	10	Muscle_skin	24	30.2	6.8	42.5	Unknown	Medicated_feed	Repeated	Fish_biological_matrix	1.063	μg g⁻¹ wet weight
1898	doi: 10.1016/j.aquaculture.2014.12.032_pond3	10.1016/j.aquaculture.2014.12.032_pond3	doi: 10.1016/j.aquaculture.2014.12.032_pond3|Pangasianodon hypophthalmus|Oral|10|Muscle_skin|120	Pangasianodon hypophthalmus	Oral	10	Muscle_skin	120	30.2	6.8	42.5	Unknown	Medicated_feed	Repeated	Fish_biological_matrix	3.792	μg g⁻¹ wet weight
2212	doi: 10.1111/j.1365-2885.1992.tb00987.x	10.1111/j.1365-2885.1992.tb00987.x	doi: 10.1111/j.1365-2885.1992.tb00987.x|Oncorhynchus mykiss|Oral|5|Plasma_or_serum|6	Oncorhynchus mykiss	Oral	5	Plasma_or_serum	6	15			Healthy	Other	Single	Fish_plasma_serum	0.945	μg mL⁻¹
2213	doi: 10.1111/j.1365-2885.1992.tb00987.x	10.1111/j.1365-2885.1992.tb00987.x	doi: 10.1111/j.1365-2885.1992.tb00987.x|Oncorhynchus mykiss|Oral|10|Plasma_or_serum|8	Oncorhynchus mykiss	Oral	10	Plasma_or_serum	8	15			Healthy	Other	Single	Fish_plasma_serum	1.28	μg mL⁻¹
2214	doi: 10.1111/j.1365-2885.1992.tb00987.x	10.1111/j.1365-2885.1992.tb00987.x	doi: 10.1111/j.1365-2885.1992.tb00987.x|Oncorhynchus mykiss|Oral|50|Plasma_or_serum|8	Oncorhynchus mykiss	Oral	50	Plasma_or_serum	8	15			Healthy	Other	Single	Fish_plasma_serum	4.43	μg mL⁻¹
2215	doi: 10.1111/j.1365-2885.1992.tb00987.x	10.1111/j.1365-2885.1992.tb00987.x	doi: 10.1111/j.1365-2885.1992.tb00987.x|Oncorhynchus mykiss|Oral|5|Plasma_or_serum|24	Oncorhynchus mykiss	Oral	5	Plasma_or_serum	24	10			Healthy	Other	Single	Fish_plasma_serum	0.369	μg mL⁻¹
2216	doi: 10.1111/j.1365-2885.1992.tb00987.x	10.1111/j.1365-2885.1992.tb00987.x	doi: 10.1111/j.1365-2885.1992.tb00987.x|Oncorhynchus mykiss|Oral|10|Plasma_or_serum|6	Oncorhynchus mykiss	Oral	10	Plasma_or_serum	6	10			Healthy	Other	Single	Fish_plasma_serum	0.554	μg mL⁻¹
2217	doi: 10.1111/j.1365-2885.1992.tb00987.x	10.1111/j.1365-2885.1992.tb00987.x	doi: 10.1111/j.1365-2885.1992.tb00987.x|Oncorhynchus mykiss|Oral|50|Plasma_or_serum|6	Oncorhynchus mykiss	Oral	50	Plasma_or_serum	6	10			Healthy	Other	Single	Fish_plasma_serum	1.98	μg mL⁻¹
2218	Aquaculture 533 (2021) 736183 | multi-dose oral 10mg/kg qd×5 | Muscle+skin Cmax@Tmax	Aquaculture 533 (2021) 736183 | multi-dose oral 10mg/kg qd×5 | Muscle+skin Cmax@Tmax	Aquaculture 533 (2021) 736183 | multi-dose oral 10mg/kg qd×5 | Muscle+skin Cmax@Tmax|Channa argus|Oral|10|Muscle_skin|6	Channa argus	Oral	10	Muscle_skin	6	25	7.2	380	Healthy	Other	Repeated	Fish_biological_matrix	5.35	μg g⁻¹ wet weight

## Sheet: Variable_Dictionary
Column	Definition	Data type	Unit / coding	Model role
Record_ID	Unique sequential identifier for each submitted record.	Integer	Unitless	Traceability only; not a predictor
Source_Group	Source-level grouping identifier used for source-grouped validation.	Text	39 source groups	Grouping variable only; not a predictor
Literature_ID_or_DOI	Traceable DOI or literature-source identifier for the record.	Text	DOI or source descriptor	Traceability only; not a predictor
Observation_Unit_ID	Composite identifier defining the source–species–route–dose–matrix–time observation unit.	Text	Composite identifier	Traceability only; not a predictor
Species	Standardized fish species name or fish group.	Categorical	Standardized category	Predictor
Administration_Route	Standardized route of enrofloxacin administration.	Categorical	e.g., Oral, Intravenous, Bath	Predictor
Dose_mg_per_kg	Administered enrofloxacin dose.	Numeric	mg kg⁻¹ body weight	Predictor
Tissue_or_Biological_Matrix	Standardized tissue or biological matrix in which enrofloxacin was measured.	Categorical	e.g., Plasma, Liver, Kidney, Muscle	Predictor
Sampling_Time_Point_h	Elapsed time between administration and residue sampling.	Numeric	h	Predictor
Water_Temperature_C	Experimental or reported water temperature.	Numeric	°C; blank if unreported	Predictor
Water_pH	Experimental or reported water pH.	Numeric	Unitless; blank if unreported	Predictor
Fish_Weight_g	Reported fish body weight.	Numeric	g; blank if unreported	Predictor
Health_Status	Standardized health status of the fish.	Categorical	e.g., Healthy, Infected, Unknown	Predictor
Enrofloxacin_Formulation	Standardized enrofloxacin formulation category.	Categorical	Standardized category	Predictor
Dosing_Frequency	Standardized dosing-frequency category.	Categorical	e.g., Single, Repeated, Unknown	Predictor
Matrix_Type	Broad matrix classification distinguishing solid fish biological matrices from plasma/serum matrices.	Categorical	Fish_biological_matrix or Fish_plasma_serum	Contextual field; matrix information is represented by the tissue/matrix predictor
Enrofloxacin_Concentration	Matrix-specific enrofloxacin concentration used as the response variable.	Numeric	See Enrofloxacin_Concentration_Unit	Response variable
Enrofloxacin_Concentration_Unit	Unit assigned according to matrix class.	Text	μg g⁻¹ wet weight for solid tissues; μg mL⁻¹ for plasma/serum	Response-unit descriptor
